# Supplementary material for: Hospital and community wastewater as a source of multidrug-resistant ESBL-producing Escherichia coli
Source: Front Cell Infect Microbiol. 2023 May 15;13:1184081. doi: 10.3389/fcimb.2023.1184081 (PMC10225658; doi:10.3389/fcimb.2023.1184081)
Supplement: Supplementary file 6 [file Table_1.xlsx]

## Sheet: List1
Primers for pre-selection of carbapenemase-producing bacteria
Primer	Sequence	Reference
F_blaGES	ATGCGCTTCATTCACGC	(Kutilova et al., 2020)
R_blaGES	CTATTTGTCCGTGCTCAGGA
F_blaIMI, blaNMC-A	TTGGNGTCTACGCTTTNGACAC	(Mlynarcik et al., 2021)
R_blaIMI, blaNMC-A	GTTTTATCGCCAACNACCCA
F_blaIMP	GGAATAGRGTGGCTTAAYTCTC	(Poirel et al., 2011)
R_blaIMP	CCAAACYACTASGTTATC
F_blaKPC	CGTCTAGTTCTGCTGTCTTG	(Poirel et al., 2011)
R_blaKPC	CTTGTCATCCTTGTTAGGCG
F_blaNDM	GGGGATTGCGACTTATGC	(Mlynarcik et al., 2021)
R_blaNDM	GGGGATTGCGACTTATGC
F_blaOXA48-like	GCGTGGTTAAGGATGAACAC	(Poirel et al., 2011)
R_blaOXA48-like	CATCAAGTTCAACCCAACCG
F_ blaVIM	CGCGGAGATTGARAAGCAAA	(Mlynarcik et al., 2021)
R_ blaVIM	CGAATGCGCAGCACCAG
Kutilova, I., Valcek, A., Papagiannitsis, C. C., Cejkova, D., Masarikova, M., Paskova, V., Davidova-Gerzova, L., Videnska, P., Hrabak, J., Literak, I., & Dolejska, M. (2020). Carbapenemase-Producing Gram-Negative Bacteria from American Crows in the United States. https://www.ncbi.nlm.nih.gov/BLAST
Mlynarcik, P., Dolejska, M., Vagnerova, I., Kutilová, I., & Kolar, M. (2021). Detection of clinically important β-lactamases by using PCR. FEMS Microbiology Letters, 368(11). https://doi.org/10.1093/femsle/fnab068
Poirel, L., Walsh, T. R., Cuvillier, V., & Nordmann, P. (2011). Multiplex PCR for detection of acquired carbapenemase genes. Diagnostic Microbiology and Infectious Disease, 70(1), 119–123. https://doi.org/10.1016/J.DIAGMICROBIO.2010.12.002
