# Supplementary material for: Hospital and community wastewater as a source of multidrug-resistant ESBL-producing Escherichia coli
Source: Front Cell Infect Microbiol. 2023 May 15;13:1184081. doi: 10.3389/fcimb.2023.1184081 (PMC10225658; doi:10.3389/fcimb.2023.1184081)
Supplement: Supplementary file 7 [file Table_2.xlsx]

## Sheet: Final
	ID	Source	Source Abbreviation	Loction	Sampling Period	Phylo Group	Sequence Type	Serotype	ExPEC	Virulence Type1	Fimbrial Adhesin	FAB Formula	PHENOTYPIC ANTIBIOTIC RESISTANCE PROFILE2,3																									GENETIC PROFILE4	73	72	71	70	69	68	67	66	65	64	63
																																						Num. Genes Found	BETA-LACTAMS
#FILE													ESBL/AmpC profile	AMP	AMS	CFZ	CXM	AZT	GEN	AMK	COL	T/S	CIP	CMP	TET	PIP	PIT	CTX	CAZ	CPZ	CPS	CEP	MER	ERT	TGC	NET	TOB		blaCARB-2	blaCMY-2	blaCTX-M-1	blaCTX-M-3	blaCTX-M-8	blaCTX-M-14	blaCTX-M-15	blaCTX-M-27	blaCTX-M-32	blaCTX-M-55	blaCTX-M-65
	1HUAe6 m	clinical	H	A	1	A	10	O10:H9			fimH444	[F-:A-:B-]	ESBL	>128	32	>16	>64	>16	>32	16	0.5	>4	1	>32	32	>128	2	>8	16	>64	8	16	<0,12	0.03	0.25	16	>8	12							+
S1HUAe1mer_o200.fa	1HUAe1 m	clinical	H	A	1	B2	131	O25:H4	+	C2	fimH30	[F36:A4:B1]	ESBL	>128	64	>16	>64	>16	>32	4	0.5	>4	>8	4	2	>128	8	>8	>16	>64	8	>16	<0,12	0.06	0.25	8	8	9							+
S1HUAe2mer_o200.fa	1HUAe2 m	clinical	H	A	1	B2	131	O25:H4	+	UnT	fimH30	[F36:A4:B-]	ESBL	>128	32	>16	>64	>16	>32	4	0.5	0.06	>8	2	>32	>128	<1	>8	8	>64	16	>16	<0,12	0.06	0.5	8	4	8							+
S1HUAe3mer_o200.fa	1HUAe3 m	clinical	H	A	1	B2	131	-:H4	+	E	fimH30	[F36:A4:B1]	ESBL	>128	32	>16	>64	>16	1	8	0.5	0.06	>8	8	1	>128	8	>8	>16	>64	8	>16	<0,12	0.06	0.25	8	>8	5							+
S1HUAe4mer_o200.fa	1HUAe4 m	clinical	H	A	1	B2	131	O25:H4	+	UnT	fimH30	[F36:A4:B1]	ESBL, Suspected carbapenemase or Suspected ESBL/AmpC with Porin Loss	>128	32	>16	>64	>16	>32	16	0.5	>4	>8	2	>32	>128	8	>8	16	>64	16	>16	<0,12	0.03	0.25	>16	>8	11							+
S1HUAe5mer_o200.fa	1HUAe5 m	clinical	H	A	1	B2	131	O25:H4	+	E	fimH30	[F31:A4:B1]	ESBL	>128	32	>16	>64	>16	>32	8	0.5	>4	>8	4	>32	>128	4	>8	16	>64	4	>16	<0,12	0.03	0.5	8	>8	11							+
S1HUAe7mer_o200.fa	1HUAe7 m	clinical	H	A	1	B2	141	O2:H6	+		fimH5	[F-:A-:B-]	ESBL	>128	32	>16	>64	>16	32	4	0.5	>4	0.5	4	>32	>128	4	>8	8	>64	16	>16	<0,12	0.03	0.25	8	>8	13							+
S1HUBe6cef_o200.fa	1HUBe6cef	clinical	H	B	1	B2	131	O25:H4	+	C2	fimH30	[F1:A2:B20]	ESBL	>128	8	>16	>64	4	1	2	0.5	>4	>8	4	>32	>128	<1	>8	4	>64	2	8	<0,12	0.03	0.25	1	1	11								+
S1HUBe10cef_o200.fa	1HUBe10cef	clinical	H	B	1	B2	131	O25:H4	+	E	fimH30	[F31:A4:B1]	ESBL, Suspected carbapenemase or Suspected ESBL/AmpC with Porin Loss	>128	32	>16	>64	16	32	8	0.5	0.25	>8	>8	1	>128	>128	>8	8	>64	8	>16	<0,12	0.03	0.25	8	8	6							+
S1HUBe2cef_o200.fa	1HUBe2cef	clinical	H	B	1	B2	131	O25:H4	+	E	fimH30	[F31:A4:B1]	ESBL, Suspected carbapenemase or Suspected ESBL/AmpC with Porin Loss	>128	64	>16	>64	>16	>32	32	0.5	0.06	>8	4	1	>128	>128	>8	>16	>64	8	>16	<0,12	0.06	0.25	>16	>8	6							+
S1HUBe4cef_o200.fa	1HUBe4cef	clinical	H	B	1	B2	131	O25:H4	+	E	fimH30	[F36:A4:B1]	ESBL, Suspected carbapenemase or Suspected ESBL/AmpC with Porin Loss	>128	32	>16	>64	>16	>32	8	0.5	0.06	>8	4	2	>128	8	>8	16	>64	4	>16	<0,12	0.03	0.12	16	>8	6							+
S1HUBe5cef_o200.fa	1HUBe5cef	clinical	H	B	1	B2	131	O25:H4	+	A	fimH30	[F2:A1:B-]	ESBL, Suspected carbapenemase or Suspected ESBL/AmpC with Porin Loss	>128	32	>16	>64	4	0.5	4	0.5	>4	>8	4	2	64	8	>8	2	>64	0.5	2	<0,12	0.03	0.12	8	8	9							+
S1HUBe7cef_o200.fa	1HUBe7cef	clinical	H	B	1	B2	131	O25:H4	+	E	fimH30	[F31:A4:B1]	ESBL, Suspected carbapenemase or Suspected ESBL/AmpC with Porin Loss	>128	32	>16	>64	>16	>32	8	0.5	>4	>8	2	1	>128	16	>8	16	>64	8	>16	<0,12	0.03	0.12	16	>8	10							+
S1HUBe8cef_o200.fa	1HUBe8cef	clinical	H	B	1	B2	131	O25:H4	+	E	fimH30	[F36:A4:B1]	ESBL, Suspected carbapenemase or Suspected ESBL/AmpC with Porin Loss	>128	32	>16	>64	>16	32	4	0.5	>4	>8	4	2	>128	4	>8	16	>64	8	>16	<0,12	0.03	0.25	16	>8	10							+
S1HUBe9cef_o200.fa	1HUBe9cef	clinical	H	B	1	B2	131	O25:H4	+	A	fimH30	[F22:A1:B20]	ESBL, Suspected carbapenemase or Suspected ESBL/AmpC with Porin Loss	>128	>128	>16	>64	>16	1	2	0.5	>4	1	4	2	>128	8	>8	16	>64	32	>16	<0,12	0.03	0.12	0.5	1	8							+
S1HUBe3cef_o200.fa	1HUBe3cef	clinical	H	B	1	B2	141	O2:H6	+		fimH5	[F2:A-:B-]	ESBL	>128	4	>16	>64	4	0.5	2	4	0.06	0.5	4	1	64	<1	>8	2	32	1	8	<0,12	<0,016	0.25	0.5	0.5	4							+
S1HUBe12cef_o200.fa	1HUBe12cef	clinical	H	B	1	F	501	O86:H4	+			[F4:A-:B33]	ESBL	>128	16	>16	>64	>16	0.5	4	0.5	>4	>8	8	2	>128	>128	>8	16	>64	4	16	<0,12	0.12	0.12	0.5	0.5	7							+
S1HUBe11cef_o200.fa	1HUBe11cef	clinical	H	B	1	B2	131	O16:H5	+	C1	fimH89	[F29:A-:B10]	ESBL	>128	64	>16	>64	>16	0.5	2	0.5	0.12	2	2	8	>128	>128	>8	8	>64	64	16	<0,12	0.06	0.5	0.5	0.5	4						+
S1HUBe1cef_o200.fa	1HUBe1cef	clinical	H	B	1	B1	58	O8:H25	+		fimH32	[F2:A-:B1]	ESBL, Suspected carbapenemase or Suspected ESBL/AmpC with Porin Loss	>128	64	>16	>64	8	0.5	2	0.5	4	<0,06	4	>32	>128	<1	>8	4	>64	16	16	<0,12	0.03	0.25	0.5	0.5	9			+
S1RDAe15cef_o200.fa	1RDAe15cef	river downstream WWTP	RD	A	1	B2	131	O25:H4	+	C2	fimH30	[F1:A2:B20]	ESBL	>128	8	>16	>64	1	0.5	2	0.25	>4	>8	2	>32	32	<1	8	0.5	32	8	4	<0,12	0.06	0.25	0.25	0.5	11
	1RDAe12cef	river downstream WWTP	RD	A	1	B1	6448	O5:H20			fimH60	[F-:A-:B-]	ESBL	>128	16	>16	>64	>16	0.25	1	0.25	>4	8	>32	32	>128	<1	>8	8	>64	8	8	<0,12	0.031	0.25	0.25	0.125	9										+
	1RDAe9cef	river downstream WWTP	RD	A	1	D	69	O15:H1			fimH27	[F31:A4:B10]	ESBL	>128	4	>16	>64	2	0.5	1	0.25	>4	<0,06	4	>32	32	<1	>8	1	32	2	0	<0,12	<0,016	0.125	0.25	0.25	12								+
S1RDAe11cef_o200.fa	1RDAe11cef	river downstream WWTP	RD	A	1	B2	131	O16:H5	+	E	fimH41	[F29:A-:B10]	ESBL	>128	8	>16	>64	8	<0,25	1	0.25	0.06	0.25	4	2	128	<1	>8	2	64	8	2	<0,12	<0,016	0.25	0.25	0.25	4								+
S1RDAe13cef_o200.fa	1RDAe13cef	river downstream WWTP	RD	A	1	B2	131	O16:H5	+	E	fimH41	[F29:A-:B10]	ESBL	>128	16	>16	>64	8	16	1	0.25	>4	0.25	4	2	>128	2	>8	8	>64	32	4	<0,12	<0,016	0.25	2	2	9								+
	1RDAe16cef	river downstream WWTP	RD	A	1	A	10	O99:H33			fimH25	[F16:A-:B-]	ESBL	>128	8	>16	>64	>16	<0,25	1	0.25	0.125	0.25	4	>32	>128	2	>8	8	64	8	4	<0,12	<0,016	0.25	0.25	0.5	3							+
S1RDAe18cef_o200.fa	1RDAe18cef	river downstream WWTP	RD	A	1	A	10	O19:H4	+		fimH28	[F2:A-:B-]	ESBL	>128	4	>16	>64	4	0.5	1	0.25	<0,031	0.25	4	1	128	<1	8	2	16	2	1	<0,12	<0,016	0.25	0.25	0.25	4							+
S1RDAe17cef_o200.fa	1RDAe17cef	river downstream WWTP	RD	A	1	B2	131	O25:H4	+	C1	fimH30	[F1:A1:B20]	ESBL	>128	64	>16	>64	16	0.5	1	0.25	>4	>8	4	>32	>128	2	>8	8	>64	16	4	<0,12	<0,016	0.25	0.25	0.5	11							+
S1RDAe8cef_o200.fa	1RDAe8cef	river downstream WWTP	RD	A	1	B2	131	O25:H4	+	C2	fimH30	[F-:A-:B-]	ESBL	>128	16	>16	>64	16	16	2	0.25	<0,031	>8	2	>32	>128	4	>8	8	>64	8	4	<0,12	0.031	0.25	4	>8	7							+
	1RDAe10cef	river downstream WWTP	RD	A	1	B1	155	O64:H21				[F-:A-:B-]	ESBL	128	4	>16	>64	4	<0,25	1	0.25	0.06	0.25	4	32	32	<1	4	1	8	1	0	<0,12	<0,016	0.25	0.25	0.25	4							+
	1RDAe6cef	river downstream WWTP	RD	A	1	B1	6754	O93:H12				[F19:A-:B20]	ESBL	>128	16	>16	>64	16	0.5	1	0.25	>4	0.25	4	>32	128	<1	>8	4	64	8	2	<0,12	<0,016	0.25	0.25	0.5	8							+
	1RDAe7cef	river downstream WWTP	RD	A	1	D	69	O77/O17/O44/O106/O73:H18			fimH27	[F35:A-:B-]	ESBL	>128	16	>16	>64	1	<0,25	<0,5	0.25	<0,031	0.25	4	1	64	<1	>8	0.5	32	8	1	<0,12	<0,016	0.125	0.25	0.5	3						+
	1RDAe14cef	river downstream WWTP	RD	A	1	E	1011	O102:H28			fimH31	[F24:A-:B1]	ESBL	>128	32	>16	>64	2	32	<0,5	0.25	>4	8	>32	1	64	2	8	1	32	4	2	<0,12	<0,016	0.25	2	2	10						+
S1RDAe3cef_o200.fa	1RDAe3cef	river downstream WWTP	RD	A	1	B2	636	O21:H7				[F1:A1:B1]	ESBL	>128	16	>16	>64	8	<0,25	<0,5	0.25	1	0.25	8	2	128	<1	>8	2	32	8	2	<0,12	<0,016	0.25	0.25	0.125	4				+
	1RDAe2cef	river downstream WWTP	RD	A	1	B1	711	O100:H25			fimH289	[F-:A-:B-]	ESBL	>128	16	>16	>64	8	<0,25	<0,5	0.5	0.125	<0,06	4	>32	128	<1	>8	2	>64	8	2	<0,12	<0,016	0.25	0.25	0.25	5			+
	1RDAe4cef	river downstream WWTP	RD	A	1	B1	711	O100:H25			fimH289	[F-:A-:B-]	ESBL	>128	16	>16	>64	4	<0,25	1	0.25	0.25	<0,06	4	>32	>128	<1	>8	2	>64	8	2	<0,12	<0,016	0.25	0.25	0.25	5			+
	1RDAe5cef	river downstream WWTP	RD	A	1	B1	711	O100:H25			fimH289	[F-:A-:B-]	ESBL	>128	16	>16	>64	16	<0,25	1	0.25	0.25	0.25	8	>32	>128	<1	>8	4	64	8	4	<0,12	0.031	0.25	1	0.25	5			+
	1RDAe1cef	river downstream WWTP	RD	A	1	A	10	O70:H40			fimH969	[F11:A-:B10]	AmpC & ESBL	>128	32	>16	>64	>16	<0,25	1	0.25	>4	0.25	4	32	128	32	>8	>16	8	4	0.125	<0,12	0.06	0.125	0.5	0.25	10
	1RDBe2cef	river downstream WWTP	RD	B	1	B1	6448	O5:H20			fimH60	[F-:A-:B-]	ESBL	>128	8	>16	>64	>16	<0,25	1	0.25	>4	8	>32	32	>128	<1	>8	8	>64	4	16	<0,12	0.031	0.25	<0,125	0.5	9										+
	1RDBe5cef	river downstream WWTP	RD	B	1	A	10	O29:H4			fimH25	[F-:A-:B-]	ESBL	>128	4	>16	>64	4	<0,25	2	0.25	<0,031	2	8	2	64	<1	8	2	16	2	2	<0,12	<0,016	0.25	<0,125	0.5	4							+
	1RDBe1cef	river downstream WWTP	RD	B	1	B1	295	-:H16			fimH54	[F-:A-:B-]	ESBL	>128	2	16	>64	16	16	1	0.25	>4	1	8	>32	>128	4	>8	8	64	8	4	<0,12	0.031	0.5	4	4	3							+
	1RDBe6cef	river downstream WWTP	RD	B	1	B1	295	-:H16			fimH54	[F-:A-:B-]	ESBL	>128	8	>16	>64	8	<0,25	<0,5	0.25	0.06	0.5	8	2	64	<1	>8	4	32	2	4	<0,12	<0,016	0.5	<0,125	0.25	3							+
	1RDBe8cef	river downstream WWTP	RD	B	1	B1	295	-:H16			fimH54	[F-:A-:B-]	ESBL	>128	32	>16	>64	>16	8	<0,5	0.25	>4	1	8	>32	>128	4	>8	4	>64	4	4	<0,12	0.06	1	2	4	3							+
	1RDBe3cef	river downstream WWTP	RD	B	1	A	10	O9:H9			fimH24	[F95:A1:B16]	ESBL	>128	16	>16	>64	>16	16	2	0.5	>4	8	32	>32	>128	4	>8	16	>64	16	16	0.5	>2	0.5	2	4	5						+
	1RDBe4cef	river downstream WWTP	RD	B	1	A	10	O9:H9			fimH24	[F1:A1:B16]	ESBL & inducibile AmpC	>128	32	>16	>64	16	2	4	0.5	>4	0.5	32	2	>128	4	>8	8	32	8	2	0.25	>2	0.5	>16	2	5						+
	1RDBe7cef	river downstream WWTP	RD	B	1	A	10	O9:H9			fimH24	[F1:A1:B16]	ESBL	>128	16	>16	>64	8	0.5	<0,5	0.25	0.06	<0,06	8	1	128	<1	8	2	64	8	2	<0,12	0.031	0.5	2	2	5						+
S1RUAe10cef_o200.fa	1RDBe10cef	river downstream WWTP	RD	B	1	D	69	O15:H18			fimH27	[F24:A-:B73]	ESBL	>128	32	>16	>64	16	0.5	<0,5	0.25	<0,031	<0,06	4	1	>128	<1	>8	4	>64	16	16	<0,12	0.06	0.5	0.5	0.5	3			+
	1RDBe9cef	river downstream WWTP	RD	B	1	B1	101	O39:H21			fimH86	[F18:A-:B1]	ESBL	>128	16	>16	>64	4	0.5	1	0.25	0.25	<0,06	32	>32	128	<1	8	2	64	4	2	<0,12	0.031	0.5	0.5	0.5	7			+
S1RUAe11cef_o200.fa	1RUAe11cef	river upstream WWTP	RU	A	1	D	38	O86:H18				[F2:A-:B10]	Suspected Carbapenemase	>128	>128	>16	>64	8	0.5	2	0.5	0.12	<0,06	4	>32	>128	128	>8	4	>64	64	16	0.25	2	0.25	0.5	0.5	9								+
S1RUAe12cef_o200.fa	1RUAe12cef	river upstream WWTP	RU	A	1	B2	131	O25:H4	+	C2	fimH30	[F1:A2:B20]	ESBL	>128	8	>16	>64	4	0.5	2	0.25	0.25	>8	4	>32	64	1	>8	4	32	2	2	0.125	0.016	0.25	0.25	0.5	7								+
S1RUAe3cef_o200.fa	1RUAe3cef	river upstream WWTP	RU	A	1	B2	131	O25:H4	+	C2	fimH30	[F-:A1:B-]	ESBL	>128	16	>16	>64	8	<0,25	<0,5	0.25	1	0.25	8	2	128	<1	>8	2	32	8	2	<0,12	<0,016	0.25	0.25	0.125	9							+
S1RUAe7cef_o200.fa	1RUAe7cef	river upstream WWTP	RU	A	1	B2	1193	O75:H5	+		fimH64	[F-:A1:B10]	ESBL	>128	16	>16	>64	1	<0,25	<0,5	0.25	<0,031	0.25	4	1	64	<1	>8	0.5	32	8	1	<0,12	<0,016	0.125	0.25	0.5	4							+
S1RUAe2cef_o200.fa	1RUAe2cef	river upstream WWTP	RU	A	1	A	93	O5:H4	+			[F2:A-:B1]	ESBL	>128	16	>16	>64	8	<0,25	<0,5	0.5	0.125	<0,06	4	>32	128	<1	>8	2	>64	8	2	<0,12	<0,016	0.25	0.25	0.25	9						+
S1RUAe9cef_o200.fa	1RUAe9cef	river upstream WWTP	RU	A	1	A	93	O5:H4	+			[F2:A-:B1]	ESBL	>128	4	>16	>64	2	0.5	1	0.25	>4	<0,06	4	>32	32	<1	>8	1	32	2	0	<0,12	<0,016	0.125	0.25	0.25	9						+
	1RUAe10cef	river upstream WWTP	RU	A	1	A	4580	O54:H21	+		fimH38	[F2:A-:B-]	ESBL	>128	32	>16	>64	8	0.25	0.5	0.25	0.25	0.06	4	>32	128	1	8	2	32	16	4	0.125	0.031	0.25	0.125	0.25	9			+
S1RUAe1cef_o200.fa	1RUAe1cef	river upstream WWTP	RU	A	1	B1	4580	O54:H21	+		fimH38	[F2:A-:B-]	AmpC & ESBL	>128	32	>16	>64	>16	<0,25	1	0.25	>4	0.25	4	32	128	32	>8	>16	8	4	0.125	<0,12	0.06	0.125	0.5	0.25	9			+
S1RUAe4cef_o200.fa	1RUAe4cef	river upstream WWTP	RU	A	1	B1	4580	O54:H21	+		fimH38	[F2:A-:B-]	ESBL	>128	16	>16	>64	4	<0,25	1	0.25	0.25	<0,06	4	>32	>128	<1	>8	2	>64	8	2	<0,12	<0,016	0.25	0.25	0.25	9			+
S1RUAe5cef_o200.fa	1RUAe5cef	river upstream WWTP	RU	A	1	B1	4580	O54:H21	+		fimH38	[F2:A-:B-]	ESBL	>128	16	>16	>64	16	<0,25	1	0.25	0.25	0.25	8	>32	>128	<1	>8	4	64	8	4	<0,12	0.031	0.25	1	0.25	9			+
S1RUAe6cef_o200.fa	1RUAe6cef	river upstream WWTP	RU	A	1	B1	4580	O54:H21	+		fimH38	[F2:A-:B-]	ESBL	>128	16	>16	>64	16	0.5	1	0.25	>4	0.25	4	>32	128	<1	>8	4	64	8	2	<0,12	<0,016	0.25	0.25	0.5	9			+
S1RUAe8cef_o200.fa	1RUAe8cef	river upstream WWTP	RU	A	1	B1	4580	O54:H21	+		fimH38	[F2:A-:B-]	ESBL	>128	16	>16	>64	16	16	2	0.25	<0,031	>8	2	>32	>128	4	>8	8	>64	8	4	<0,12	0.031	0.25	4	>8	9			+
	1RUBe9cef	river upstream WWTP	RU	B	1	A	744	O89:H10			fimH54	[F18:A-:B1]	ESBL	>128	8	>16	>64	>16	0.5	1	0.5	>4	8	>32	4	128	<1	>8	8	32	4	2	0.25	2	0.5	0.25	0.5	9										+
S1RUBe4cef_o200.fa	1RUBe4cef	river upstream WWTP	RU	B	1	D	69	O15:H18	+		fimH27	[F35:A-:B1]	ESBL	>128	16	>16	>64	>16	0.5	1	0.5	>4	0.25	4	>32	>128	<1	>8	8	>64	16	16	<0,12	0.031	0.5	<0,125	0.5	12									+
	1RUBe6cef	river upstream WWTP	RU	B	1	B1	1494	O9:H34			fimH237	[F-:A-:B-]	ESBL	>128	8	>16	>64	>16	0.5	2	0.25	0.125	<0,06	8	2	>128	<1	>8	4	32	4	4	<0,12	<0,016	0.25	<0,125	0.5	3							+
S1RUBe2cef_o200.fa	1RUBe2cef	river upstream WWTP	RU	B	1	A	6082	O21:H10	+		fimH41	[F2:A6:B26]	ESBL	>128	16	>16	>64	4	0.5	2	0.5	0.06	<0,06	4	>32	32	<1	8	2	16	1	2	<0,12	<0,016	0.25	0.25	0.5	6							+
	1RUBe10cef	river upstream WWTP	RU	B	1	D	69	O15:H18			fimH27	[F24:A-:B73]	ESBL	>128	32	>16	>64	16	0.5	2	0.5	0.125	<0,06	8	1	>128	<1	>8	4	64	16	8	<0,12	0.031	0.25	0.25	1	3			+
	1RUBe1cef	river upstream WWTP	RU	B	1	D	69	O15:H18			fimH27	[F24:A-:B73]	ESBL	>128	32	>16	>64	16	0.5	2	0.5	0.06	<0,06	8	4	>128	<1	>8	4	>64	16	8	<0,12	0.031	0.25	<0,125	0.5	3			+
	1RUBe5cef	river upstream WWTP	RU	B	1	D	69	O15:H18			fimH27	[F1:A-:B49]	ESBL	>128	64	>16	>64	>16	<0,25	<0,5	0.25	>4	<0,06	4	>32	>128	<1	>8	4	>64	32	16	<0,12	0.06	0.25	0.25	0.25	12			+
	1RUBe8cefA	river upstream WWTP	RU	B	1	D	69	O15:H18			fimH27	[F24:A-:B73]	ESBL	>128	32	>16	>64	16	0.5	1	0.5	0.06	<0,06	4	2	>128	<1	>8	4	>64	16	16	<0,12	0.06	0.25	<0,125	0.5	3			+
	1RUBe3cef	river upstream WWTP	RU	B	1	G	117	O143:H4			fimH97	[F18:A-:B1]	ESBL	>128	32	>16	>64	8	<0,25	1	0.5	<0,031	0.25	8	2	128	<1	>8	4	64	8	8	<0,12	<0,016	0.25	<0,125	0.5	3			+
	1SHAe21cef	raw hospital sewage	SH	A	1	A	216	O71:H4			fimH69	[F-:A-:B-]	ESBL, Suspected carbapenemase or Suspected ESBL/AmpC with Porin Loss	>128	32	>16	>64	>16	2	2	0.5	>4	2	>32	32	128	8	>8	8	>64	16	4	0.25	0.5	0.25	1	4	11							+
	1SHAe19cef	raw hospital sewage	SH	A	1	A	399	O29:H5			fimH34	[F2:A-:B-]	ESBL	>128	32	>16	>64	>16	16	4	0.5	0.25	0.125	>32	2	>128	8	>8	8	>64	16	16	<0,12	1	0.25	4	>8	10							+
	1SHAe30cef	raw hospital sewage	SH	A	1	A	399	O29:H5			fimH34	[F2:A-:B-]	ESBL	>128	32	16	>64	>16	32	2	0.25	0.25	1	>32	32	>128	4	>8	8	>64	8	16	<0,12	0.5	0.125	4	>8	11							+
	1SHAe10cef	raw hospital sewage	SH	A	1	A	1972	-:H12			fimH305	[F-:A-:B-]	ESBL	>128	32	>16	>64	>16	16	2	0.25	>4	2	>32	>32	>128	4	>8	16	32	8	8	<0,12	0.06	0.125	4	8	12							+
	1SHAe11cef	raw hospital sewage	SH	A	1	A	1972	-:H12			fimH305	[F-:A-:B-]	ESBL, Suspected carbapenemase or Suspected ESBL/AmpC with Porin Loss	>128	32	>16	>64	16	16	2	0.25	>4	1	>32	>32	>128	16	>8	8	64	8	8	<0,12	0.5	0.125	4	8	12							+
S1SIAe12cef_o200.fa	1SHAe12cef	raw hospital sewage	SH	A	1	A	1972	-:H12			fimH305	[Y9:A-:B-]	ESBL	>128	64	>16	>64	>16	32	2	0.25	>4	2	>32	32	>128	16	>8	16	>64	16	16	<0,12	0.25	0.125	4	>8	12							+
S1SIAe13cef_o200.fa	1SHAe13cef	raw hospital sewage	SH	A	1	A	1972	-:H12			fimH305	[F-:A-:B-]	ESBL, Suspected carbapenemase or Suspected ESBL/AmpC with Porin Loss	>128	32	>16	>64	16	16	2	0.5	>4	1	>32	32	128	8	>8	8	32	8	4	<0,12	0.25	0.125	8	8	12							+
	1SHAe14cef	raw hospital sewage	SH	A	1	A	1972	-:H12			fimH305	[Y9:A-:B-]	ESBL, Suspected carbapenemase or Suspected ESBL/AmpC with Porin Loss	>128	64	>16	>64	>16	32	4	0.5	>4	2	>32	32	>128	8	>8	8	64	16	16	<0,12	0.5	0.125	4	>8	12							+
	1SHAe15cef	raw hospital sewage	SH	A	1	A	1972	-:H12			fimH305	[F-:A-:B-]	ESBL	>128	64	2	>64	>16	>32	8	0.5	>4	2	>32	>32	>128	16	>8	16	64	8	16	<0,12	0.25	0.25	8	>8	12							+
	1SHAe16cef	raw hospital sewage	SH	A	1	A	1972	-:H12			fimH305	[F-:A-:B-]	ESBL	>128	32	>16	>64	>16	>32	8	0.5	>4	1	>32	>32	>128	4	>8	16	>64	16	8	<0,12	0.06	0.25	>16	>8	12							+
S1SIAe17cef_o200.fa	1SHAe17cef	raw hospital sewage	SH	A	1	A	1972	-:H12			fimH305	[Y9:A-:B-]	ESBL, Suspected carbapenemase or Suspected ESBL/AmpC with Porin Loss	>128	32	>16	>64	>16	16	2	0.25	>4	2	>32	32	>128	16	>8	8	>64	8	16	<0,12	0.5	0.25	4	8	12							+
	1SHAe18cef	raw hospital sewage	SH	A	1	A	1972	-:H12			fimH305	[F-:A-:B-]	ESBL, Suspected carbapenemase or Suspected ESBL/AmpC with Porin Loss	>128	64	>16	>64	>16	16	2	0.25	>4	1	>32	32	128	16	>8	8	64	8	8	<0,12	0.5	0.25	4	>8	12							+
	1SHAe1cef	raw hospital sewage	SH	A	1	A	1972	-:H12			fimH305	[F-:A-:B-]	ESBL	>128	32	16	>64	16	32	4	0.25	>4	2	>32	>32	>128	<1	>8	8	32	8	4	<0,12	0.031	0.125	8	>8	12							+
	1SHAe20cef	raw hospital sewage	SH	A	1	A	1972	-:H12			fimH305	[F-:A-:B-]	ESBL, Suspected carbapenemase or Suspected ESBL/AmpC with Porin Loss	>128	64	16	>64	8	16	2	0.5	>4	2	>32	32	128	8	>8	8	32	8	4	<0,12	0.25	0.25	4	8	13							+
	1SHAe22cef	raw hospital sewage	SH	A	1	A	1972	-:H12			fimH305	[F-:A-:B-]	ESBL, Suspected carbapenemase or Suspected ESBL/AmpC with Porin Loss	>128	64	>16	>64	>16	16	2	0.5	>4	2	>32	32	>128	16	>8	16	>64	8	8	<0,12	0.25	0.25	4	>8	12							+
	1SHAe23cef	raw hospital sewage	SH	A	1	A	1972	-:H12			fimH305	[F-:A-:B-]	ESBL	>128	32	>16	>64	16	16	2	0.5	>4	2	>32	32	>128	4	>8	8	32	8	4	<0,12	0.031	0.25	4	8	12							+
	1SHAe24cef	raw hospital sewage	SH	A	1	A	1972	-:H12			fimH305	[Y9:A-:B-]	ESBL	>128	32	16	>64	>16	32	4	0.5	>4	2	>32	16	>128	2	>8	8	64	16	8	<0,12	0.031	0.25	8	8	12							+
S1SIAe25cef_o200.fa	1SHAe25cef	raw hospital sewage	SH	A	1	A	1972	-:H12			fimH305	[F-:A-:B-]	ESBL, Carbapenemase	>128	32	>16	>64	>16	16	2	0.25	0.5	2	>32	32	128	8	>8	8	64	8	8	0.25	0.5	0.25	4	8	8							+
	1SHAe26cef	raw hospital sewage	SH	A	1	A	1972	-:H12			fimH305	[F-:A-:B-]	ESBL, Carbapenemase	>128	64	>16	>64	>16	>32	4	0.5	>4	8	>32	32	>128	32	>8	>16	>64	16	16	<0,12	2	0.5	8	>8	13							+
	1SHAe27cef	raw hospital sewage	SH	A	1	A	1972	-:H12			fimH305	[Y9:A-:B-]	ESBL, Carbapenemase	>128	32	>16	>64	>16	16	4	0.5	>4	2	>32	32	128	8	>8	16	>64	8	16	<0,12	0.5	0.25	4	>8	12							+
	1SHAe28cef	raw hospital sewage	SH	A	1	A	1972	-:H12			fimH305	[F-:A-:B-]	ESBL, Carbapenemase	>128	64	>16	>64	16	32	4	0.25	>4	2	>32	32	128	8	>8	8	64	8	8	<0,12	1	0.25	4	8	12							+
	1SHAe29cef	raw hospital sewage	SH	A	1	A	1972	-:H12			fimH305	[F-:A-:B-]	ESBL, Suspected carbapenemase or Suspected ESBL/AmpC with Porin Loss	>128	64	>16	>64	>16	16	2	0.25	>4	2	4	32	>128	8	>8	8	64	16	8	<0,12	0.25	0.25	8	>8	12							+
	1SHAe3cef	raw hospital sewage	SH	A	1	A	1972	-:H12			fimH305	[Y9:A-:B-]	ESBL, Suspected carbapenemase or Suspected ESBL/AmpC with Porin Loss	>128	64	>16	>64	>16	32	2	0.25	>4	2	>32	>32	>128	16	>8	16	64	16	16	<0,12	0.25	0.125	4	>8	12							+
	1SHAe4cef	raw hospital sewage	SH	A	1	A	1972	-:H12			fimH305	[F-:A-:B-]	ESBL, Suspected carbapenemase or Suspected ESBL/AmpC with Porin Loss	>128	64	>16	>64	>16	32	2	0.25	>4	1	8	32	>128	8	>8	8	64	16	8	<0,12	0.25	0.125	4	>8	12							+
	1SHAe5cef	raw hospital sewage	SH	A	1	A	1972	-:H12			fimH305	[F-:A-:B-]	Suspected carbapenemase or Suspected ESBL/AmpC with Porin Loss	>128	64	>16	>64	>16	16	2	0.5	>4	2	>32	32	>128	16	>8	16	64	8	8	<0,12	0.5	0.125	4	8	12							+
	1SHAe6cef	raw hospital sewage	SH	A	1	A	1972	-:H12			fimH305	[F-:A-:B-]	ESBL, Suspected carbapenemase or Suspected ESBL/AmpC with Porin Loss	>128	64	>16	>64	>16	16	2	0.25	>4	1	>32	32	>128	16	>8	8	64	8	16	<0,12	0.5	0.125	4	>8	12							+
	1SHAe7cef	raw hospital sewage	SH	A	1	A	1972	-:H12			fimH305	[F-:A-:B-]	ESBL, Suspected carbapenemase or Suspected ESBL/AmpC with Porin Loss	>128	64	>16	>64	16	16	4	0.25	>4	2	>32	>32	>128	16	>8	8	64	16	8	<0,12	0.5	0.125	4	8	13							+
	1SHAe8cef	raw hospital sewage	SH	A	1	A	1972	-:H12			fimH305	[F-:A-:B-]	ESBL, Suspected carbapenemase or Suspected ESBL/AmpC with Porin Loss	>128	64	>16	>64	16	16	2	0.25	>4	2	>32	>32	128	8	>8	8	64	8	4	<0,12	0.5	0.125	4	8	12							+
	1SHAe9cef	raw hospital sewage	SH	A	1	A	1972	-:H12			fimH305	[F-:A-:B-]	ESBL, Suspected carbapenemase or Suspected ESBL/AmpC with Porin Loss	>128	64	>16	>64	>16	16	2	0.125	>4	2	>32	>32	>128	8	>8	16	64	8	8	<0,12	0.25	0.125	4	8	12							+
	1SHAe2cef	raw hospital sewage	SH	A	1	A	607	O116:H48			fimH305	[F-:A-:B-]	Suspected carbapenemase or Suspected ESBL/AmpC with Porin Loss	>128	64	>16	>64	4	4	1	0.25	>4	0.5	32	>32	16	16	>8	8	32	16	1	0.25	1	0.25	1	4	8
	1SHBe1cef	raw hospital sewage	SH	B	1	D	31	O130:H27				[F-:A-:B-]	ESBL	>128	8	>16	>64	16	<0,25	<0,5	0.25	>4	2	8	4	128	<1	8	32	16	2	32	<0,12	0.031	0.25	<0,25	1	7										+
	1SIAe26cef	inflow to WWTP	SI	A	1	F	14316	O183:H18			fimH97	[F-:A-:B-]	ESBL	>128	64	>16	64	8	0.5	1	0.25	0.06	0.5	8	>32	64	32	>8	>16	32	8	0	<0,12	0.031	0.5	0.25	0.25	7		+
	1SIAe11cef	inflow to WWTP	SI	A	1	A	744	O89:H9			fimH54	[F18:A-:B1]	ESBL	>128	16	>16	>64	>16	4	1	0.25	0.125	8	>32	>32	64	<1	>8	2	32	8	1	<0,12	0.031	0.25	4	>8	12											+
	1SIAe19cef	inflow to WWTP	SI	A	1	A	744	O89:H9			fimH54	[F18:A-:B1]	ESBL	>128	16	>16	>64	>16	4	<0,5	0.25	0.25	8	>32	>32	64	<1	>8	2	64	8	1	<0,12	0.031	0.25	8	>8	12											+
	1SIAe20cef	inflow to WWTP	SI	A	1	A	744	O89:H9			fimH54	[F18:A-:B1]	ESBL	>128	16	>16	>64	>16	32	<0,5	0.25	0.25	8	>32	>32	128	<1	>8	4	64	8	2	<0,12	0.06	0.5	8	>8	12											+
	1SIAe10cef	inflow to WWTP	SI	A	1	B1	162	-:H28			fimH32	[F18:A-:B1]	ESBL	>128	64	>16	>64	>16	0.5	<0,5	0.25	>4	4	4	>32	>128	2	>8	4	>64	8	2	<0,12	0.031	0.5	0.25	0.25	10									+
	1SIAe21cef	inflow to WWTP	SI	A	1	B1	162	-:H28			fimH32	[F18:A-:B1]	ESBL	>128	32	>16	>64	16	<0,25	1	0.25	>4	4	4	>32	>128	2	>8	2	64	8	2	<0,12	<0,016	0.25	0.25	1	10									+
	1SIAe24cef	inflow to WWTP	SI	A	1	D	69	O15:H1			fimH27	[F36:A4:B10]	ESBL	>128	8	>16	>64	2	<0,25	1	0.25	>4	<0,06	4	32	32	<1	8	1	16	4	1	<0,12	<0,016	0.25	0.25	0.25	12								+
	1SIAe6cef	inflow to WWTP	SI	A	1	D	69	O15:H1			fimH27	[F36:A4:B10]	ESBL	>128	16	>16	>64	8	0.5	<0,5	0.25	>4	<0,06	8	32	64	<1	8	2	32	2	1	<0,12	0.031	0.5	0.25	0.5	12								+
	1SIAe4cef	inflow to WWTP	SI	A	1	A	10	O89:H10			fimH215	[F-:A-:B54]	ESBL	>128	16	>16	>64	16	<0,25	<0,5	0.25	0.06	>8	4	>32	128	2	>8	4	64	2	2	<0,12	0.031	0.5	2	4	5							+
	1SIAe15cef	inflow to WWTP	SI	A	1	D	38	O153:H9			fimH54	[F-:A-:B53]	ESBL	>128	32	>16	>64	>16	0.5	<0,5	0.5	>4	0.5	8	>32	>128	2	>8	8	>64	8	8	<0,12	0.125	1	0.5	0.5	10							+
	1SIAe17cef	inflow to WWTP	SI	A	1	D	38	O153:H30	+		fimH5	[F4:A6:B26]	ESBL	>128	>128	>16	>64	>16	0.5	<0,5	0.25	>4	<0,06	4	>32	>128	32	>8	8	>64	16	4	<0,12	0.06	0.5	0.25	0.5	10							+
	1SIAe2cef	inflow to WWTP	SI	A	1	D	38	O7:H18			fimH54	[F-:A-:B-]	ESBL	>128	8	>16	>64	>16	<0,25	1	0.25	<0,031	0.25	4	1	128	<1	>8	4	>64	4	4	<0,12	0.06	0.25	0.25	0.25	3							+
	1SIAe23cef	inflow to WWTP	SI	A	1	D	69	O15:H1			fimH27	[F36:A4:B10]	ESBL	>128	32	>16	>64	>16	<0,25	1	0.25	0.06	<0,06	8	2	128	4	>8	2	64	8	4	<0,12	<0,016	0.25	0.25	0.25	4							+
	1SIAe25cef	inflow to WWTP	SI	A	1	D	69	O45:H4	+		fimH27	[F31:A4:B1]	ESBL	>128	4	>16	>64	8	0.5	1	0.25	0.06	<0,06	4	32	64	<1	>8	1	64	4	1	<0,12	<0,016	0.25	0.5	0.5	5							+
S1SIAe7cef_o200.fa	1SIAe7cef	inflow to WWTP	SI	A	1	B2	127	O6:H31	+			[F-:A-:B-]	ESBL	>128	16	>16	>64	>16	1	2	0.5	0.125	<0,06	2	2	>128	<1	>8	4	>64	4	4	<0,12	0.031	0.25	0.5	0.5	3							+
	1SIAe12cef	inflow to WWTP	SI	A	1	B2	131	O25:H4	+	UnT	fimH30	[F36:A4:B1]	ESBL	>128	32	>16	>64	>16	16	1	0.5	0.06	>8	4	>32	128	2	>8	8	>64	4	4	<0,12	0.031	0.5	4	8	8							+
	1SIAe16cef	inflow to WWTP	SI	A	1	B2	420	O46:H31			fimH5	[F1:A1:B1]	ESBL	>128	16	>16	>64	>16	0.5	<0,5	0.5	1	<0,06	4	>32	>128	2	>8	2	>64	8	4	<0,12	0.031	0.25	0.25	0.5	6							+
	1SIAe13cef	inflow to WWTP	SI	A	1	B2	1193	O75:H5	+		fimH64	[F-:A1:B10]	ESBL	>128	16	>16	>64	>16	4	<0,5	0.25	0.125	>8	>32	>32	>128	<1	>8	4	>64	8	4	<0,12	0.031	0.25	8	8	3							+
	1SIAe28cef	inflow to WWTP	SI	A	1	B1	2436	O9:H21				[F-:A-:B-]	ESBL	>128	8	>16	>64	16	<0,25	1	0.25	>4	0.25	8	16	>128	2	>8	4	64	8	2	<0,12	<0,016	0.25	0.25	0.25	9							+
	1SIAe29ef	inflow to WWTP	SI	A	1	B1	2436	O9:H21				[F-:A-:B-]	ESBL	>128	8	>16	>64	8	<0,25	1	0.25	>4	0.25	8	32	>128	2	>8	8	>64	8	1	<0,12	<0,016	0.25	0.25	0.25	9							+
	1SIAe3cef	inflow to WWTP	SI	A	1	A	2797	O120:H48			fimH54	[F101:A-:B-]	ESBL	>128	4	>16	64	8	0.5	<0,5	0.25	<0,031	0.5	4	1	64	<1	>8	2	32	1	1	<0,12	<0,016	0.25	0.25	0.5	3							+
	1SIAe27cef	inflow to WWTP	SI	A	1	A	10	O9:H9			fimH24	[F2:A-:B-]	ESBL	>128	8	>16	>64	2	<0,25	1	0.25	0.06	<0,06	4	1	128	2	8	1	32	16	1	<0,12	<0,016	0.125	1	2	4						+
	1SIAe1cef	inflow to WWTP	SI	A	1	D	38	O153:H30			fimH5	[F-:A-:B-]	ESBL	>128	16	>16	>64	16	<0,25	<0,5	0.25	1	<0,06	4	2	>128	<1	>8	4	>64	16	8	<0,12	0.06	0.25	0.25	0.25	4						+
S1SIAe8cef_o200.fa	1SIAe8cef	inflow to WWTP	SI	A	1	D	38	O153:H30	+		fimH5	[F-:A-:B-]	ESBL	>128	64	>16	>64	>16	2	1	0.25	>4	<0,06	8	2	>128	2	>8	8	>64	16	8	<0,12	0.125	0.5	1	2	9						+
S1SIAe5cef_o200.fa	1SIAe5cef	inflow to WWTP	SI	A	1	D	394	O15:H18			fimH47	[F-:A-:B-]	ESBL	>128	16	>16	>64	4	0.5	<0,5	0.25	0.06	0.125	4	1	128	<1	8	1	64	8	2	<0,12	0.031	0.5	0.5	0.5	3						+
	1SIAe9cef	inflow to WWTP	SI	A	1	B2	95	O1:H7	+		fimH41	[F29:A-:B10]	ESBL	>128	64	>16	>64	>16	0.5	<0,5	0.5	0.06	<0,06	4	4	>128	2	>8	8	>64	16	8	<0,12	0.06	0.25	0.5	0.25	3				+
	1SIAe14cef	inflow to WWTP	SI	A	1	D	297	O51:H49			fimH38	[F-:A-:B-]	ESBL	>128	32	>16	>64	16	0.5	<0,5	0.25	0.25	<0,06	8	>32	>128	<1	4	1	64	8	2	<0,12	0.031	0.5	0.25	0.5	6			+
	1SIAe18cef	inflow to WWTP	SI	A	1	C	410	O8/O182:H9			fimH24	[F18:A-:B1]	ESBL	>128	32	>16	>64	8	<0,25	<0,5	0.25	0.25	<0,06	4	>32	128	<1	>8	2	64	8	2	<0,12	0.031	0.5	0.25	0.25	7			+
	1SIAe30cef	inflow to WWTP	SI	A	1	F	14317	O83:H42			fimH32	[F-:A-:B-]	ESBL	>128	64	>16	>64	>16	16	2	0.25	>4	0.5	16	32	>128	32	>8	>16	>64	16	8	<0,12	0.25	0.25	8	>8	3			+
S1SIBe9mer_o200.fa	1SIBe9 m	inflow to WWTP	SI	B	1	B1	58	O9:H25	+		fimH32	[F2:A-:B1]	Negative	>128	32	8	4	0.12	0.5	2	0.5	>4	<0,06	4	>32	64	<1/4	<0,06	0.25	1	1	<0,12	<0,12	<0,016	1	0.5	1	10
	1SIBe3cef	inflow to WWTP	SI	B	1	D	31	O130:H27				[F-:A-:B-]	ESBL	>128	16	16	>64	16	1	1	0.25	>4	0.125	4	2	>128	<1	>8	4	64	4	4	<0,12	<0,016	0.25	<0,125	0.5	7										+
	1SIBe7cef	inflow to WWTP	SI	B	1	D	1406	O51:H14			fimH169	[F24:A-:B73]	ESBL	>128	4	>16	>64	8	<0,25	1	0.25	0.06	<0,06	2	0.5	64	<1	>8	4	64	2	8	<0,12	0.031	0.125	0.25	0.25	4										+
	1SIBe15cef	inflow to WWTP	SI	B	1	F	457	O11:H25			fimH145	[F2:A-:B-]	AmpC & ESBL	>128	16	>16	>64	8	0.5	1	0.25	>4	0.125	8	>32	64	<1	>8	4	64	4	2	<0,12	0.125	0.25	<0,125	0.5	12								+
	1SIBe30cef	inflow to WWTP	SI	B	1	D	69	O15:H1			fimH27	[F36:A4:B10]	ESBL	>128	8	>16	>64	2	<0,25	1	0.25	>4	<0,06	4	>32	64	<1	>8	1	16	2	1	<0,12	<0,016	0.25	0.25	0.25	12								+
S1SIBk6cefB_o200.fa	1SIBk6cefB	inflow to WWTP	SI	B	1	B2	131	O16:H5	+	E	fimH89	[F29:A-:B10]	ESBL	>128	16	>16	>64	>16	0.5	1	0.25	0.125	0.5	16	4	128	2	>8	8	64	8	8	<0,12	0.06	0.5	0.25	1	4								+
S1SIBe20cef_o200.fa	1SIBe20cef	inflow to WWTP	SI	B	1	A	10	-:H4	+		fimH27	[F2:A-:B65]	ESBL	>128	32	>16	>64	>16	0.5	1	0.25	>4	<0,06	>32	>32	>128	8	>8	16	>64	8	16	<0,12	<0,016	0.25	0.25	0.25	9							+
	1SIBe11cef	inflow to WWTP	SI	B	1	D	38	O153:H9			fimH54	[F-:A-:B53]	ESBL	>128	16	>16	>64	>16	0.5	<0,5	0.25	>4	0.25	4	>32	>128	<1	>8	8	>64	8	16	<0,12	0.25	0.25	0.25	0.5	10							+
	1SIBe16cef	inflow to WWTP	SI	B	1	D	38	O153:H9			fimH54	[F-:A-:B53]	ESBL	>128	16	>16	>64	>16	0.5	1	0.25	>4	0.25	4	>32	>128	<1	>8	8	>64	8	8	<0,12	0.06	0.25	<0,125	0.5	10							+
	1SIBe29cef	inflow to WWTP	SI	B	1	D	38	O153:H9			fimH54	[F-:A-:B53]	ESBL	>128	16	>16	>64	>16	<0,25	1	0.25	>4	0.25	4	>32	>128	<1	>8	8	>64	8	16	<0,12	0.06	0.25	<0,125	0.5	10							+
	1SIBe5cef	inflow to WWTP	SI	B	1	D	38	O86:H18			fimH5	[F-:A-:B1]	ESBL	>128	128	>16	>64	>16	<0,25	1	0.25	0.06	<0,06	4	2	>128	8	>8	4	>64	8	16	<0,12	0.06	0.25	<0,125	0.25	3							+
S1SIBe1cef_o200.fa	1SIBe1cef	inflow to WWTP	SI	B	1	D	38	O2/O50:H30			fimH5	[F-:A-:B-]	ESBL	>128	8	>16	>64	16	8	<0,5	0.25	>4	0.125	8	2	128	<1	>8	4	>64	4	8	<0,12	0.031	0.25	1	1	7							+
S1SIBe28cef_o200.fa	1SIBe28cef	inflow to WWTP	SI	B	1	F	62	O7:H45	+		fimH44	[F2:A-:B10]	ESBL	128	2	>16	>64	4	<0,25	1	0.25	>4	<0,06	4	1	64	<1	8	2	16	<0,5	1	<0,12	<0,016	0.25	0.25	0.25	7							+
S1SIBe24cefA_o200.fa	1SIBe24cefA	inflow to WWTP	SI	B	1	D	69	O15:H18	+		fimH27	[F52:A-:B48]	ESBL	>128	4	>16	>64	4	<0,25	1	0.25	>4	0.25	4	32	32	<1	8	4	16	1	1	<0,12	<0,016	0.25	<0,125	0.5	11							+
S1SIBe24cefB_o200.fa	1SIBe24cefB	inflow to WWTP	SI	B	1	D	69	O15:H18	+		fimH27	[F2:A-:B48]	ESBL	>128	4	>16	>64	4	<0,25	1	0.25	>4	0.125	4	32	64	<1	8	1	16	1	1	<0,12	<0,016	0.25	0.25	0.25	11							+
S1SIBe2cef_o200.fa	1SIBe2cef	inflow to WWTP	SI	B	1	D	69	O77/O17/O44/O106:H18	+		fimH27	[F1:A1:B66]	ESBL	>128	16	>16	>64	>16	0.5	1	0.25	>4	0.5	4	>32	>128	<1	>8	4	>64	4	8	<0,12	<0,016	0.25	<0,125	0.5	10							+
S1SIBe13cef_o200.fa	1SIBe13cef	inflow to WWTP	SI	B	1	B2	131	O25:H4	+	E	fimH30	[F31:A4:B1]	ESBL	>128	32	>16	>64	>16	32	2	0.25	>4	>8	4	1	128	4	>8	8	>64	4	16	<0,12	0.031	0.25	4	8	10							+
S1SIBe21cef_o200.fa	1SIBe21cef	inflow to WWTP	SI	B	1	B2	131	O16:H5	+	C2	fimH41	[F29:A-:B10]	ESBL	>128	16	>16	>64	16	32	1	0.25	0.5	0.25	8	>32	128	<1	>8	8	64	8	8	<0,12	0.031	0.25	2	2	10							+
S1SIBe22cef_o200.fa	1SIBe22cef	inflow to WWTP	SI	B	1	B2	131	O16:H5	+	C2	fimH41	[F29:A-:B10]	ESBL	>128	8	>16	>64	16	32	2	0.25	0.5	0.125	4	>32	128	<1	>8	4	64	4	8	<0,12	0.031	0.25	2	2	10							+
S1SIBe23cef_o200.fa	1SIBe23cef	inflow to WWTP	SI	B	1	B2	131	O16:H5	+	C2	fimH41	[F29:A-:B10]	ESBL	>128	16	>16	>64	>16	32	1	0.25	0.05	0.25	8	>32	>128	<1	>8	8	64	8	8	<0,12	<0,016	0.25	2	2	10							+
S1SIBe25cef_o200.fa	1SIBe25cef	inflow to WWTP	SI	B	1	B2	131	O16:H5	+	C2	fimH41	[F29:A-:B10]	ESBL	>128	16	>16	>64	>16	32	1	0.25	0.125	0.25	8	>32	>128	<1	>8	8	>64	8	8	<0,12	0.031	0.25	2	2	10							+
S1SIBe4cef_o200.fa	1SIBe4cef	inflow to WWTP	SI	B	1	B2	131	O16:H5	+	C2	fimH41	[F29:A-:B10]	ESBL	>128	16	>16	>64	>16	32	1	0.25	0.5	0.25	8	>32	>128	2	>8	8	>64	8	8	<0,12	<0,016	0.25	2	2	10							+
	1SIBe19cef	inflow to WWTP	SI	B	1	B1	295	-:H16			fimH54	[F-:A-:B-]	ESBL	>128	8	>16	>64	16	0.25	1	0.25	0.06	0.5	4	2	128	<1	>8	4	32	2	4	<0,12	<0,016	0.25	0.25	0.25	3							+
	1SIBe17cef	inflow to WWTP	SI	B	1	B1	1494	O9:H34			fimH237	[F-:A-:B-]	ESBL	>128	8	>16	>64	16	<0,25	1	0.25	0.06	<0,06	8	1	>128	<1	>8	2	64	8	4	<0,12	<0,016	0.125	<0,125	0.25	3							+
	1SIBe10cef	inflow to WWTP	SI	B	1	A	10	O9:H9			fimH24	[F1:A1:B16]	ESBL	>128	16	>16	>64	2	0.5	1	0.5	0.06	<0,06	8	2	64	<1	4	0.5	32	4	2	<0,12	<0,016	0.125	2	1	5						+
	1SIBe14cef	inflow to WWTP	SI	B	1	A	10	O9:H9			fimH24	[F1:A1:B16]	ESBL	>128	16	>16	>64	1	0.5	1	0.25	0.06	<0,06	8	1	128	<1	8	0.5	16	8	4	<0,12	<0,016	0.25	1	2	5						+
	1SIBe26cef	inflow to WWTP	SI	B	1	D	69	O15:H18	+		fimH27	[F2:A-:B-]	ESBL	>128	16	>16	>64	4	1	4	0.25	>4	0.25	8	>32	>128	2	8	0.5	32	8	2	0.25	0.031	0.5	2	4	11						+
	1SIBe27cef	inflow to WWTP	SI	B	1	A	48	O30:H11			fimH54	[F-:A-:B-]	ESBL	>128	16	>16	>64	4	<0,25	1	0.25	>4	<0,06	>32	>32	64	<1	>8	2	16	4	2	<0,12	<0,016	0.125	<0,125	1	7			+
	1SIBe9cef	inflow to WWTP	SI	B	1	B1	58	O8:H30			fimH32	[F24:A-:B40]	ESBL	>128	16	>16	>64	8	0.5	1	0.25	0.06	<0,06	4	2	128	<1	>8	2	32	8	2	<0,12	<0,016	0.25	0.5	0.25	2			+
	1SIBe6cef	inflow to WWTP	SI	B	1	A	744	O89:H9			fimH54	[F46:A-:B20]	ESBL	>128	32	>16	>64	16	0.5	1	0.25	>4	8	>32	>32	>128	2	>8	2	64	16	8	<0,12	0.031	0.25	0.25	0.25	17			+
	1SIBe8cef	inflow to WWTP	SI	B	1	A	744	O89:H9			fimH54	[F-:A-:B20]	ESBL	>128	32	>16	>64	16	<0,25	1	0.25	>4	8	>32	>32	>128	<1	>8	4	64	16	8	<0,12	0.031	0.25	<0,125	0.25	13			+
	1SIBe18cef	inflow to WWTP	SI	B	1	B1	847	O108:H2			fimH32	[F2:A-:B1]	ESBL	>128	16	>16	>64	4	<0,25	1	0.25	>4	<0,06	>32	>32	64	<1	8	0.5	32	8	2	<0,12	<0,016	0.25	0.25	0.25	6			+
	1SIBe12cef	inflow to WWTP	SI	B	1	B1	5487	O42/O28:H25			fimH30	[F-:A-:B-]	ESBL	>128	16	>16	>64	8	<0,25	1	0.25	<0,031	<0,06	4	>32	>128	<1	>8	2	64	8	4	<0,12	<0,016	0.25	0.25	0.5	3			+
	1SIBe14 m	inflow to WWTP	SI	B	1	D	69	O15:H18	+		fimH27	[F4:A-:B-]	Negative	>128	128	8	8	<0,12	1	2	0.5	0.06	<0,06	4	2	>128	128	0.25	0.5	>64	64	0.25	0.25	0.5	1	1	1	4
	1SOAe29cef	outflow from WWTP	SO	A	1	A	744	O89:H9			fimH54	[F18:A-:B1]	ESBL	128	16	>16	>64	8	4	1	0.25	2	8	>32	>32	32	<1	>8	1	32	8	1	<0,12	<0,016	0.25	4	8	12											+
	1SOAe10cef	outflow from WWTP	SO	A	1	A	165	-:H10			fimH31	[F33:A-:B-]	ESBL	>128	16	>16	>64	>16	0.5	1	0.25	>4	0.25	8	2	128	2	>8	8	64	8	4	<0,12	<0,016	0.25	0.25	0.5	3										+
S1SOAe16cef_o200.fa	1SOAe16cef	outflow from WWTP	SO	A	1	D	69	O15:H18	+		fimH27	[F2:A-:B1]	ESBL	>128	16	>16	>64	>16	<0,25	1	0.25	0.5	<0,06	4	>32	>128	2	>8	8	>64	8	8	<0,12	0.06	0.25	0.25	0.5	4									+
S1SOAe12cef_o200.fa	1SOAe12cef	outflow from WWTP	SO	A	1	D	38	O86:H18				[F2:A-:B10]	ESBL	>128	8	>16	>64	8	0.5	1	0.5	>4	<0,06	8	>32	128	<1	>8	4	>64	4	2	<0,12	0.06	0.5	0.25	0.25	10								+
	1SOAe27cef	outflow from WWTP	SO	A	1	D	69	O117/O107:H4			fimH27	[F2:A-:B-]	ESBL	>128	32	16	>64	4	1	2	0.5	1	<0,06	4	2	64	<1	8	2	32	8	1	<0,12	<0,016	0.25	0.25	0.25	4								+
S1SOAe28cef_o200.fa	1SOAe28cef	outflow from WWTP	SO	A	1	B2	131	O25:H4	+	C2	fimH30	[F1:A2:B20]	ESBL	>128	16	>16	>64	8	0.5	1	0.5	>4	>8	4	>32	128	<1	>8	4	32	4	2	<0,12	<0,016	0.25	0.25	0.5	11								+
S1SOAe4cef_o200.fa	1SOAe4cef	outflow from WWTP	SO	A	1	B2	131	O25:H4	+	C2	fimH30	[F1:A2:B20]	ESBL	>128	16	>16	4	0.5	1	0.25	>4	>4	8	8	>32	64	<1	>8	2	32	4	1	<0,12	0.031	0.125	0.25	0.5	11								+
S1SOAe5cef_o200.fa	1SOAe5cef	outflow from WWTP	SO	A	1	B2	131	O25:H4	+	C2	fimH30	[F1:A2:B20]	ESBL	>128	16	>16	>64	32	16	2	0.5	>4	8	4	>32	128	2	>8	4	64	8	4	<0,12	<0,016	0.25	4	4	10								+
	1SOAe22cef	outflow from WWTP	SO	A	1	A	10	O9:H9			fimH54	[F-:A-:B-]	ESBL	>128	8	>16	>64	8	<0,25	1	0.25	1	0.25	8	>32	32	8	4	2	16	2	1	<0,12	<0,016	0.25	0.25	0.25	8							+
	1SOAe9cef	outflow from WWTP	SO	A	1	A	34	-:H33			fimH27	[F96:A-:B-]	ESBL	>128	4	>16	>64	8	0.5	1	0.25	>4	0.25	4	1	64	2	8	2	16	2	1	<0,12	0.031	0.125	0.25	0.25	5							+
	1SOAe13cef	outflow from WWTP	SO	A	1	B1	58	O8:H30				[F18:A-:B-]	ESBL	>128	32	>16	>64	16	0.5	1	0.25	>4	0.25	>32	1	>128	<1	>8	4	64	8	4	<0,12	<0,016	0.25	0.25	0.25	8							+
S1SOAe19cef_o200.fa	1SOAe19cef	outflow from WWTP	SO	A	1	B1	58	O8:H30				[F18:A-:B-]	ESBL	>128	16	>16	>64	>16	0.5	1	0.25	>4	0.5	>32	1	>128	<1	>8	4	>64	8	4	<0,12	<0,016	0.25	0.5	0.25	9							+
S1SOAe8cef_o200.fa	1SOAe8cef	outflow from WWTP	SO	A	1	D	69	O15:H18	+		fimH27	[F51:A-:B10]	ESBL	>128	32	>16	>64	>16	0.5	4	0.25	>4	<0,06	4	2	>128	8	>8	8	>64	32	8	<0,12	0.031	0.25	8	8	8							+
	1SOAe14cef	outflow from WWTP	SO	A	1	B2	73	O22:H1	+		fimH103	[F-:A-:B-]	ESBL	>128	8	>16	>64	>16	0.5	1	0.25	>4	<0,06	4	>32	>128	<1	>8	8	>64	8	4	<0,12	<0,016	0.25	0.25	0.25	6							+
	1SOAe24cef	outflow from WWTP	SO	A	1	E	182	O169:H41			fimH54	[F-:A-:B-]	ESBL	>128	8	>16	>64	16	<0,25	1	0.25	0.06	<0,06	4	>32	>128	<1	>8	4	>64	8	8	<0,12	0.031	0.25	0.25	0.25	3							+
	1SOAe1cef	outflow from WWTP	SO	A	1	B1	448	O148:H28			fimH31	[F-:A-:B53]	ESBL	>128	8	>16	>64	>16	0.5	1	0.25	0.06	0.5	4	2	>128	<1	>8	8	>64	8	16	<0,12	<0,016	0.125	0.25	0.25	3							+
S1SOAe2cef_o200.fa	1SOAe2cef	outflow from WWTP	SO	A	1	A	450	O12:H16	+		fimH34	[F-:A-:B20]	ESBL	>128	16	>16	>64	>16	<0,25	1	0.25	0.06	>8	8	2	>128	2	>8	8	>64	8	16	<0,12	<0,016	0.125	0.25	0.25	4							+
	1SOAe17cef	outflow from WWTP	SO	A	1	A/B1	2040	O159:H20			fimH38	[F106:A-:B-]	ESBL	>128	4	>16	>64	8	0.5	1	0.5	0.06	0.5	4	4	64	2	8	2	16	2	1	<0,12	<0,016	0.25	0.25	0.25	4							+
	1SOAe30cef	outflow from WWTP	SO	A	1	A/B1	2040	O159:H20			fimH38	[F106:A-:B-]	ESBL	>128	32	>16	>64	4	0.5	1	0.25	0.5	0.5	4	1	32	<1	8	4	16	2	1	<0,12	<0,016	0.25	0.25	0.25	4							+
	1SOAe18cef	outflow from WWTP	SO	A	1	A	10	O9:H9			fimH24	[F1:A1:B16]	ESBL	>128	16	>16	>64	1	0.5	<0,5	0.5	0.06	<0,06	8	1	64	<1	8	0.5	16	8	1	<0,12	<0,016	0.25	1	1	5						+
S1SOAe15cef_o200.fa	1SOAe15cef	outflow from WWTP	SO	A	1	D	38	O153:H30	+		fimH5	[F1:A-:B23]	ESBL	>128	64	>16	>64	8	<0,25	1	0.25	>4	<0,06	4	>32	>128	4	>8	4	>64	16	4	<0,12	<0,016	0.25	0.25	0.5	11						+
S1SOAe6cef_o200.fa	1SOAe6cef	outflow from WWTP	SO	A	1	D	38	O153:H30	+		fimH5	[F1:A-:B23]	ESBL	>128	32	>16	>64	4	0.5	1	0.25	>4	<0,06	4	>32	>128	2	>8	4	>64	16	8	<0,12	0.031	0.125	0.25	0.5	11						+
S1SOAe7cef_o200.fa	1SOAe7cef	outflow from WWTP	SO	A	1	D	38	O153:H30	+		fimH5	[F1:A-:B23]	ESBL	>128	32	>16	>64	8	0.5	1	0.25	>4	<0,06	4	>32	>128	2	>8	2	>64	16	8	<0,12	<0,016	0.125	0.25	0.5	11						+
	1SOAe11cef	outflow from WWTP	SO	A	1	D	38	O86:H18			fimH5	[F-:A-:B-]	ESBL	>128	16	>16	>64	2	8	<0,5	0.25	>4	>8	4	2	128	<1	>8	0.5	64	16	2	<0,12	<0,016	0.25	2	2	7						+
	1SOAe20cef	outflow from WWTP	SO	A	1	D	38	O86:H18			fimH5	[F-:A-:B-]	ESBL	>128	16	>16	>64	2	0.5	1	0.5	0.06	>8	8	1	128	2	>8	1	>64	16	2	<0,12	<0,016	0.25	0.25	0.25	2						+
	1SOAe26cef	outflow from WWTP	SO	A	1	E	1011	O102:H28			fimH31	[F-:A-:B-]	ESBL	>128	64	>16	>64	2	16	2	0.5	>4	8	>32	32	64	2	8	1	32	8	1	<0,12	<0,016	0.25	2	2	9						+
	1SOAe21cef	outflow from WWTP	SO	A	1	A	14318	O4:H4			fimH30	[F-:A-:B-]	ESBL	>128	32	>16	>64	8	0.5	1	0.25	>4	<0,06	8	32	64	<1	8	1	64	8	1	<0,12	<0,016	0.25	0.25	0.5	8				+
	1SOAe23cef	outflow from WWTP	SO	A	1	B1	162	O8/O153:H19			fimH32	[F18:A-:B1]	ESBL	>128	8	>16	>64	2	0.5	1	0.25	4	4	4	8	64?	<1	8	0.5	32	4	1	<0,12	<0,016	0.25	0.25	0.25	6			+
	1SOAe25cef	outflow from WWTP	SO	A	1	B1	711	O100:H25			fimH289	[F-:A-:B-]	ESBL	>128	16	>16	>64	8	0.5	1	0.25	>4	<0,06	4	>32	128	2	>8	2	64	16	4	<0,12	<0,016	0.5	0.25	0.25	4			+
	1SOAe3cef	outflow from WWTP	SO	A	1	A	1823	O23:H33				[F2:A-:B-]	ESBL	>128	16	>16	>64	4	1	1	0.5	0.5	<0,06	4	>32	128	<1	>8	2	64	8	2	<0,12	<0,016	0.25	0.25	0.25	4			+
S1SOBe10cef_o200.fa	1SOBe10cef	outflow from WWTP	SO	B	1	F	457	O11:H25			fimH145	[F2:A-:B-]	AmpC & ESBL	>128	16	>16	>64	16	<0,25	2	0.25	>4	0.125	8	>32	64	<1	>8	8	64	4	4	<0,12	0.125	0.25	0.25	0.5	12								+
	1SOBe4cef	outflow from WWTP	SO	B	1	D	69	O77/O17/O44/O106/O73:H18	+		fimH27	[F36:A4:B1]	ESBL	>128	4	>16	>64	4	0.5	2	0.25	>4	<0,06	8	1	64	<1	>8	4	32	2	2	<0,12	0.031	0.5	0.5	2	10								+
S1SOBe22cef_o200.fa	1SOBe22cef	outflow from WWTP	SO	B	1	B2	131	O25:H4	+	C2	fimH30	[F1:A2:B20]	ESBL	>128	4	>16	>64	16	0.5	1	0.25	0.5	>8	8	>32	128	<1	>8	4	64	2	8	<0,12	0.031	0.25	<0,125	0.5	8								+
	1SOBe13cef	outflow from WWTP	SO	B	1	A	10	O9:H9			fimH24	[F1:A1:B16]	ESBL	>128	8	>16	>64	>16	<0,25	<0,5	0.25	0.06	<0,06	4	1	>128	2	>8	4	64	4	8	<0,12	0.031	0.25	<0,125	0.25	2							+
	1SOBe2cef	outflow from WWTP	SO	B	1	A	10	O9:H9			fimH24	[F1:A1:B16]	ESBL	>128	16	>16	>64	>16	<0,25	1	0.25	0.125	<0,06	4	2	>128	2	>8	8	64	8	8	<0,12	0.031	0.5	0.25	0.5	2							+
S1SOBe14cef_o200.fa	1SOBe14cef	outflow from WWTP	SO	B	1	D	38	O86:H18			fimH5	[F-:A-:B1]	ESBL	>128	8	>16	>64	>16	<0,25	1	0.25	<0,031	<0,06	4	1	128	<1	>8	4	64	4	8	<0,12	<0,016	0.25	<0,125	0.25	3							+
	1SOBe16cef	outflow from WWTP	SO	B	1	D	38	O153:H9			fimH54	[F-:A-:B53]	ESBL	>128	8	>16	>64	>16	0.5	<0,5	0.25	>4	0.5	8	>32	>128	<1	>8	16	>64	8	16	<0,12	0.06	0.25	<0,125	0.5	9							+
	1SOBe19cef	outflow from WWTP	SO	B	1	D	38	O153:H9			fimH54	[F-:A-:B53]	ESBL	>128	16	>16	>64	>16	0.5	2	0.25	>4	0.25	4	>32	>128	0	>8	16	>64	16	16	<0,12	0.06	0.25	0.25	0.5	10							+
S1SOBe24cef_o200.fa	1SOBe24cef	outflow from WWTP	SO	B	1	F	59	O1:H7	+		fimH32	[F-:A-:B-]	ESBL	>128	8	>16	>64	16	0.5	1	0.25	>4	<0,06	2	1	128	<1	>8	4	64	4	4	<0,12	<0,016	0.25	0.25	0.5	5							+
	1SOBe17cef	outflow from WWTP	SO	B	1	B1	295	-:H16			fimH54	[F-:A-:B-]	ESBL	>128	8	>16	>64	8	<0,25	1	0.25	0.06	0.5	8	2	128	<1	>8	4	32	2	4	<0,12	0.031	0.25	<0,125	0.25	3							+
	1SOBe20cef	outflow from WWTP	SO	B	1	B1	295	-:H16			fimH54	[F-:A-:B-]	ESBL	>128	8	16	>64	16	<0,25	<0,5	0.25	0.63	0.5	8	2	128	<1	>8	4	64	2	4	<0,12	<0,016	0.25	<0,125	0.25	3							+
	1SOBe5cef	outflow from WWTP	SO	B	1	B1	295	-:H16			fimH54	[F-:A-:B-]	ESBL	>128	8	>16	>64	8	<0,25	1	0.25	0.06	0.5	8	2	128	<1	>8	4	64	1	4	<0,12	<0,016	0.25	<0,125	0.5	3							+
	1SOBe15cef	outflow from WWTP	SO	B	1	B1	1494	O9:H34			fimH237	[F-:A-:B-]	ESBL	>128	8	>16	>64	16	<0,25	<0,5	0.25	0.125	<0,06	8	1	>128	<1	>8	2	32	4	4	<0,12	<0,016	0.25	<0,125	0.25	3							+
	1SOBe21cef	outflow from WWTP	SO	B	1	B1	1494	O9:H34			fimH237	[F-:A-:B-]	ESBL	>128	8	>16	>64	>16	<0,25	<0,5	0.25	0.63	<0,06	8	1	>128	<1	>8	2	4	16	0.125	<0,12	0.06	0.25	<0,125	0.25	3							+
	1SOBe25cef	outflow from WWTP	SO	B	1	B1	1494	O9:H34			fimH237	[F-:A-:B-]	ESBL	>128	8	>16	>64	16	0.5	1	0.25	0.63	<0,06	4	1	>128	<1	>8	8	64	4	8	<0,12	<0,016	0.25	0.25	0.5	3							+
	1SOBe3cef	outflow from WWTP	SO	B	1	D	14319	O7:H15			fimH65	[F24:A-:B1]	ESBL	>128	16	>16	>64	16	32	1	0.25	1	0.5	4	>32	>128	2	>8	4	>64	8	8	0.25	0.06	0.5	2	4	10							+
	1SOBe12cef	outflow from WWTP	SO	B	1	A	10	O9:H9			fimH24	[F1:A1:B16]	ESBL	>128	16	>16	>64	2	0.5	<0,5	0.25	0.06	<0,06	4	1	128	<1	8	1	16	8	2	<0,12	<0,016	0.25	1	2	4						+
	1SOBe1cef	outflow from WWTP	SO	B	1	A	34	-:H37			fimH27	[F2:A-:B-]	ESBL	>128	16	>16	>64	4	1	2	0.25	0.5	0.25	8	1	128	<1	8	1	32	32	4	0.25	0.031	0.25	2	4	7						+
S1SOBe6cef_o200.fa	1SOBe6cef	outflow from WWTP	SO	B	1	D	38	O153:H30	+		fimH5	[F-:A-:B-]	ESBL	>128	32	>16	>64	8	0.5	1	0.5	1	<0,06	4	2	128	<1	>8	4	>64	16	8	<0,12	0.031	0.25	0.5	0.5	5						+
S1SOBe8cef_o200.fa	1SOBe8cef	outflow from WWTP	SO	B	1	D	38	O153:H30	+		fimH5	[F51:A-:B10]	ESBL	>128	32	>16	>64	8	<0,25	1	0.25	>4	<0,06	4	2	128	<1	>8	4	>64	16	8	<0,12	0.031	0.25	<0,125	0.5	8						+
S1SOBe18cef_o200.fa	1SOBe18cef	outflow from WWTP	SO	B	1	B1	58	O8:H25	+		fimH1259	[F2:A-:B1]	ESBL	>128	16	>16	>64	8	0.5	1	0.25	1	<0,06	4	>32	128	<1	>8	1	32	8	2	<0,12	<0,016	0.25	<0,125	0.25	5			+
	1SOBe11cef	outflow from WWTP	SO	B	1	A	744	O89:H9			fimH54	[F-:A-:B20]	ESBL	>128	32	>16	>64	8	<0,25	2	0.25	>4	8	>32	>32	>128	<1	>8	4	64	16	8	<0,12	0.031	0.25	0.25	0.25	13			+
	1SOBe7cef	outflow from WWTP	SO	B	1	A	744	O89:H9			fimH54	[F-:A-:B20]	ESBL	>128	32	>16	>64	16	<0,25	1	0.25	>4	8	>32	>32	>128	2	>8	8	64	16	8	<0,12	0.031	0.25	<0,125	0.5	13			+
	1SOBe9cef	outflow from WWTP	SO	B	1	A	744	O89:H9			fimH54	[F46:A-:B20]	ESBL	>128	16	>16	>64	4	0.5	1	0.25	>4	8	>32	>32	128	2	>8	2	32	8	8	<0,12	<0,016	0.25	0.25	0.5	17			+
	1SOBe23cef	outflow from WWTP	SO	B	1	D	1670	O23:H45			fimH47	[F-:A-:B-]	ESBL	>128	16	>16	>64	8	0.25	1	0.25	0.031	<0,06	4	2	128	1	>8	2	64	8	8	<0,12	0.016	0.25	0.125	0.5	3			+
	2HUAe29cef	clinical	H	A	2	A	1421	O9:H4			fimH34	[F-:A-:B-]	ESBL	>128	32	>16	>64	>16	0.5	1	0.5	>4	1	32	2	>128	2	>8	>16	>64	4	>16	<0,12	0.03	0.12	0.5	0.5	7	+								+
2HUAe30cef_o200.fa	2HUAe30cef	clinical	H	A	2	B2	131	O25:H4	+	C2	fimH30	[F1:A2:B20]	AmpC & ESBL	>128	16	>16	>64	8	2	4	0.5	>4	8	4	>32	128	<1	>8	>16	>64	8	>16	<0,12	0.03	0.25	1	2	12								+
2HUAe37cef_o200.fa	2HUAe37cef	clinical	H	A	2	B2	131	O25:H4	+	C2	fimH30	[F1:A2:B20]	AmpC & ESBL	>128	32	>16	>64	>16	2	2	0.5	>4	>8	4	>32	>128	<1	>8	>16	>64	16	>16	<0,12	0.12	0.25	16	1	12								+
2HUAe15cef_o200.fa	2HUAe15cef	clinical	H	A	2	B2	131	O25:H4	+	C2	fimH30	[F1:A2:B20]	ESBL	>128	16	16	>64	8	2	8	0.5	0.06	>8	4	>32	128	<1	>8	8	>64	8	>16	<0,12	0.03	0.25	2	2	3								+
2HUAe21cef_o200.fa	2HUAe21cef	clinical	H	A	2	B2	131	O25:H4	+	C2	fimH30	[F1:A2:B20]	ESBL	>128	8	>16	>64	16	1	8	0.25	>4	>8	8	>32	>128	<1	>8	8	>64	4	16	<0,12	0.03	0.25	1	1	11								+
2HUAe26cef_o200.fa	2HUAe26cef	clinical	H	A	2	B2	131	O25:H4	+	C2	fimH30	[F1:A2:B20]	ESBL	>128	8	>16	>64	>16	1	2	0.5	0.06	>8	8	2	128	<1	>8	8	>64	16	16	<0,12	0.03	0.25	1	0.5	3								+
2HUAe6cef_o200.fa	2HUAe6cef	clinical	H	A	2	B2	131	O16:H5	+	E	fimH41	[F29:A-:B10]	ESBL	>128	16	>16	>64	4	1	2	0.5	0.06	0.5	4	2	>128	<1	>8	4	>64	4	>16	<0,12	0.03	0.25	0.5	1	4								+
	2HUAe16cef	clinical	H	A	2	B2	131	O25:H5		UnT	fimH31	[F1:A2:B20]	ESBL	>128	16	>16	>64	16	1	2	0.5	>4	>8	4	>32	>128	<1	>8	8	>64	8	16	<0,12	0.03	0.25	0.5	1	11								+
	2HUAe2cef	clinical	H	A	2	A	10	O5:H4			fimH24	[K7:A-:B-]	ESBL	>128	64	>16	>64	>16	>32	8	0.5	>4	2	4	>32	>128	8	>8	>16	>64	16	>16	<0,12	0.03	1	16	>8	12							+
2HUAe11cef_o200.fa	2HUAe11cef	clinical	H	A	2	D	69	O45:H4	+		fimH27	[F31:A4:B1]	ESBL	>128	16	>16	>64	16	1	4	0.5	0.25	<0,06	8	>32	>128	<1	>8	4	>64	8	16	<0,12	0.03	0.5	1	1	10							+
2HUAe7cef_o200.fa	2HUAe7cef	clinical	H	A	2	D	69	O45:H4	+		fimH27	[F36:A4:B1]	ESBL	>128	16	>16	>64	>16	16	8	0.5	0.06	>8	4	>32	128	<1	>8	8	>64	8	8	<0,12	0.03	0.25	2	1	5							+
2HUAe13cef_o200.fa	2HUAe13cef	clinical	H	A	2	B2	131	O24:H4	+	E	fimH30	[F31:A4:B1]	ESBL	>128	16	>16	>64	>16	>32	8	0.5	>4	>8	8	>32	>128	4	>8	16	>64	4	>16	<0,12	0.06	0.25	0.5	1	10							+
	2HUAe19cef	clinical	H	A	2	B2	131	O25:H4	+	UnT	fimH30	[F22:A4:B1]	ESBL	>128	32	>16	>64	>16	>32	8	0.5	>4	>8	8	2	>128	16	>8	>16	>64	16	>16	<0,12	0.12	0.25	16	>8	10							+
	2HUAe1cef	clinical	H	A	2	B2	131	O25:H4	+	UnT	fimH30	[F36:A4:B1]	ESBL	>128	64	>16	>64	>16	>32	4	1	>4	>8	4	1	>128	8	>8	>16	>64	16	>16	<0,12	0.06	0.25	>16	>8	10							+
	2HUAe25cef	clinical	H	A	2	B2	131	O25:H4	+	UnT	fimH30	[F105:A4:B1]	ESBL	>128	64	>16	>64	>16	>32	16	0.5	>4	>8	8	2	>128	16	>8	>16	>64	32	>16	<0,12	0.12	0.25	16	>8	10							+
2HUAe27cef_o200.fa	2HUAe27cef	clinical	H	A	2	B2	131	O25:H4	+	E	fimH30	[F22:A-:B1]	ESBL	>128	64	>16	>64	>16	1	32	0.5	0.12	>8	8	1	>128	32	>8	16	>64	8	>16	<0,12	0.03	0.12	>16	>8	6							+
2HUAe28cef_o200.fa	2HUAe28cef	clinical	H	A	2	B2	131	O25:H4	+	C2	fimH30	[F2:A1:B-]	ESBL	>128	64	>16	>64	>16	1	16	1	>4	>8	8	>32	>128	64	>8	>16	>64	16	>16	<0,12	0.06	0.25	>16	>8	10							+
2HUAe31cef_o200.fa	2HUAe31cef	clinical	H	A	2	B2	131	O25:H4	+	E	fimH30	[F105:A4:B1]	ESBL & inducibile AmpC	>128	32	>16	>64	>16	>32	8	0.5	>4	>8	16	2	>128	4	>8	16	>64	8	>16	<0,12	0.06	0.25	16	>8	9							+
	2HUAe3cef	clinical	H	A	2	B2	131	O25:H4	+	UnT	fimH30	[F22:A4:B1]	AmpC	>128	64	>16	>64	>16	>32	8	0.5	>4	>8	8	2	>128	32	>8	>16	>64	16	>16	<0,12	0.12	0.5	>16	>8	9							+
2HUAe5cef_o200.fa	2HUAe5cef	clinical	H	A	2	B2	131	O25:H4		C1	fimH30	[F-:A2:B20]	ESBL	>128	16	>16	>64	>16	32	2	1	0.06	>8	4	1	>128	2	>8	16	>64	16	>16	<0,12	0.06	0.25	8	4	4							+
2HUAe22cef_o200.fa	2HUAe22cef	clinical	H	A	2	D	405	O102:H6	+		fimH27	[F4:A-:B-]	ESBL	>128	16	>16	>64	16	0.5	8	0.25	>4	<0,06	4	>32	>128	<1	>8	8	>64	8	>16	<0,12	0.03	0.25	1	1	10							+
2HUAe9cef_o200.fa	2HUAe9cef	clinical	H	A	2	D	405	O102:H6	+		fimH27	[F4:A-:B-]	ESBL	>128	32	>16	>64	>16	1	2	0.5	>4	<0,06	4	>32	>128	<1	>8	8	>64	8	>16	<0,12	0.03	0.25	1	1	10							+
	2HUAe33cef	clinical	H	A	2	A	450	O45:H16	+		fimH54	[F1:A1:B-]	ESBL	>128	16	>16	>64	>16	1	4	0.5	>4	>8	8	>32	>128	<1	>8	16	>64	8	>16	<0,12	0.03	0.25	1	0.5	10							+
2HUAe4cef_o200.fa	2HUAe4cef	clinical	H	A	2	B2	1193	O75:H5	+		fimH64	[F-:A1:B10]	ESBL	>128	16	>16	>64	8	32	2	0.5	0.06	>8	2	2	128	2	>8	2	64	2	4	<0,12	<0,016	0.25	16	8	6							+
	2HUAe18cef	clinical	H	A	2	A	1823	O23:H33				[F2:A-:B-]	ESBL	>128	32	>16	>64	>16	>32	8	0.5	>4	<0,06	>32	>32	>128	4	>8	4	>64	8	>16	<0,12	0.03	0.25	16	>8	10							+
	2HUAe32cef	clinical	H	A	2	A	1823	O23:H33				[F2:A-:B-]	ESBL	>128	32	>16	>64	>16	>32	16	0.5	>4	<0,06	>32	32	>128	2	>8	8	>64	4	>16	<0,12	<0,016	0.25	16	>8	10							+
	2HUAe35cef	clinical	H	A	2	A	1823	O23:H33				[F2:A-:B-]	ESBL	>128	32	>16	>64	16	>32	8	0.5	>4	<0,06	>32	32	>128	2	>8	8	>64	8	>16	<0,12	0.03	0.5	16	>8	10							+
	2HUAe38cef	clinical	H	A	2	A	1823	O23:H33				[F2:A-:B-]	ESBL	>128	32	>16	>64	>16	>32	16	0.5	>4	<0,06	>32	32	>128	<1	>8	8	>64	8	16	<0,12	0.03	0.25	>16	>8	10							+
2HUAe36cef_o200.fa	2HUAe36cef	clinical	H	A	2	D	38	O153:H30	+		fimH5	[F51:A-:B10]	ESBL	>128	32	>16	>64	16	1	4	0.5	>4	<0,06	8	4	>128	2	>8	8	>64	32	>16	<0,12	0.06	0.25	1	1	4						+
2HUAe8cef_o200.fa	2HUAe8cef	clinical	H	A	2	B2	131	O16:H5	+	F	fimH41	[F10:A1:B20]	ESBL	>128	32	>16	>64	16	2	4	0.5	>4	1	2	>32	>128	<1	>8	8	>64	16	>16	<0,12	0.03	0.25	0.5	1	11						+
	2HUAe17cef	clinical	H	A	2	D	1406	O51:H14			fimH169	[F19:A-:B-]	ESBL	>128	16	>16	>64	2	0.5	1	0.25	<0,03	<0,06	4	2	128	<1	>8	2	>64	8	8	<0,12	0.03	0.25	0.5	0.5	3					+
	2HUAe24cef	clinical	H	A	2	A	10	O73/O77/O17/O44/O106:H31			fimH23	[F-:A-:B-]	ESBL	>128	32	>16	>64	16	0.5	8	0.5	0.06	<0,06	2	2	>128	<1	>8	4	>64	16	>16	<0,12	0.03	0.25	0.5	0.5	3			+
2HUAe10cef_o200.fa	2HUAe10cef	clinical	H	A	2	G	117	O24:H4			fimH97	[F18:A6:B42]	ESBL	>128	32	>16	>64	8	2	2	0.5	1	1	4	>32	>128	<1	>8	4	>64	16	>16	<0,12	0.03	0.5	0.5	1	5			+
2HUAe14cef_o200.fa	2HUAe14cef	clinical	H	A	2	G	117	O25:H4			fimH97	[F18:A6:B42]	ESBL	>128	32	>16	>64	8	0.5	2	0.5	0.25	<0,06	4	>32	>128	<1	>8	8	>64	16	16	<0,12	0.03	0.25	1	0.5	5			+
	2HUAe20cef	clinical	H	A	2	A	4774	O128:H12			fimH346	[Y3:A8:B-]	ESBL	>128	16	>16	>64	2	0.5	2	0.5	>4	<0,06	8	>32	>128	<1	>8	2	>64	8	16	<0,12	0.03	0.25	0.5	1	12			+
2HUBe14cef_o200.fa	2HUBe14cef	clinical	H	B	2	B2	131	O25:H4	+	C2	fimH30	[F1:A2:B20]	ESBL	>128	8	>16	>64	2	1	4	0.25	0.12	>8	2	>32	64	<1	>8	4	32	2	4	<0,12	<0,016	0.12	1	1	7								+
2HUBe22cef_o200.fa	2HUBe22cef	clinical	H	B	2	B2	1193	O45:H5	+		fimH64	[F-:A1:B10]	ESBL	>128	16	>16	>64	8	1	2	0.5	>4	>8	4	>32	>128	<1	>8	4	>64	8	16	<0,12	<0,016	0.5	0.5	1	11								+
2HUBe25cef_o200.fa	2HUBe25cef	clinical	H	B	2	B2	1193	O45:H5	+		fimH64	[F-:A1:B10]	ESBL	>128	8	>16	>64	8	1	2	0.5	>4	>8	4	>32	>128	<1	>8	4	>64	4	16	<0,12	0.03	0.5	2	1	11								+
2HUBe28cef_o200.fa	2HUBe28cef	clinical	H	B	2	D	38	O86:H18			fimH5	[F24:A-:B1]	ESBL	>128	128	>16	>64	>16	1	4	1	0.06	0.12	4	2	>128	8	>8	>16	>64	16	>16	<0,12	0.06	0.25	1	0.5	3							+
2HUBe13cef_o200.fa	2HUBe13cef	clinical	H	B	2	D	69	O45:H4	+		fimH27	[F79:A4:B1]	ESBL	>128	16	>16	>64	8	1	4	0.5	>4	0.06	8	>32	>128	<1	>8	4	>64	4	8	<0,12	<0,016	0.5	1	1	8							+
2HUBe17cef_o200.fa	2HUBe17cef	clinical	H	B	2	B2	131	O16:H5	+	C2	fimH41	[F1:A1:B20]	ESBL	>128	16	>16	>64	>16	1	2	0.5	>4	0.5	8	>32	>128	<1	>8	16	64	8	>16	<0,12	0.03	0.25	1	0.5	6							+
2HUBe31cef_o200.fa	2HUBe31cef	clinical	H	B	2	B2	131	O25:H4	+	E	fimH30	[F36:A4:B1]	ESBL	>128	32	>16	>64	>16	>32	8	0.25	>4	>8	4	4	>128	16	>8	>16	>64	16	>16	<0,12	0.06	0.25	16	>8	10							+
2HUBe9cef_o200.fa	2HUBe9cef	clinical	H	B	2	B2	131	O25:H4	+	E	fimH30	[F31:A4:B1]	ESBL	>128	32	>16	>64	>16	>32	8	1	>4	>8	8	2	>128	8	>8	16	>64	4	>16	<0,12	0.03	0.25	16	>8	10							+
2HUBe2cef_o200.fa	2HUBe2cef	clinical	H	B	2	B2	131	O25:H4	+	C3	fimH30	[F1:A2:B20]	ESBL	>128	64	>16	>64	>16	32	4	0.5	>4	>8	>32	>32	>128	16	>8	16	>64	32	>16	<0,12	0.06	1	8	8	12						+
	2HUBe23cef	clinical	H	B	2	B1	678	O104:H4				[F-:A-:B-]	ESBL	>128	32	>16	>64	4	0.5	4	0.5	1	0.12	4	2	>128	<1	>8	2	64	8	16	<0,12	0.03	0.25	0.5	0.5	4				+
	2HUBe33cef	clinical	H	B	2	G	117	-:H4			fimH97	[F-:A-:B-]	Suspected carbapenemase or Suspected ESBL/AmpC with Porin Loss	>128	64	>16	>64	>16	>32	8	0.5	>4	>8	4	>32	>128	8	>8	>16	>64	16	>16	<0,12	0.25	0.5	16	>8	2			+
	2HUBe4m	clinical	H	B	2	A	10	O9:H9	+		fimH54	[F67:A6:B38]	ESBL & inducibile AmpC	>128	128	>16	>64	16	32	2	0.5	>4	8	>32	>32	>128	64	8	8	>64	16	16	<0,12	0.06	0.5	8	8	9
	2HUBe21cef	clinical	H	B	2	B1	58	O8:H25			fimH279	[F2:A-:B1]	Negative	>128	16	>16	>64	8	2	8	0.5	>4	0.5	4	4	128	<1	>8	2	64	2	8	<0,12	0.03	0.12	1	1	8
2HUBe19m_o200.fa	2HUBe19m	clinical	H	B	2	B2	95	O18:H7	+		fimH15	[F18:A-:B8]	Negative	>128	8	>16	>64	8	0.5	2	0.25	4	0.06	2	2	>128	<1	>8	4	64	4	4	<0,12	0.03	0.12	0.5	2	1
2HUBe20m_o200.fa	2HUBe20m	clinical	H	B	2	B2	95	O18:H7	+		fimH15	[F-:A-:B-]	AmpC	>128	8	>16	>64	4	32	4	0.5	>4	<0,06	4	1	>128	<1	>8	2	>64	4	>16	<0,12	0.06	0.5	4	1	2
2HUBe15m_o200.fa	2HUBe15m	clinical	H	B	2	B2	127	O6:H31	+			[F-:A-:B-]	Negative	>128	16	>16	>64	4	32	4	0.25	>4	<0,06	2	1	128	<1	>8	4	>64	8	8	<0,12	0.03	0.5	0.5	2	2
2HUBe8m_o200.fa	2HUBe8m	clinical	H	B	2	B2	131	O25:H4	+	UnT	fimH332	[F2:A-:B1]	AmpC & ESBL	>128	32	>16	8	<0,12	1	4	0.5	>4	0.25	>32	>32	>128	<1	0.25	0.25	16	4	0.5	<0,12	0.06	0.25	1	1	8
	2HUBe12m	clinical	H	B	2	A	635	O10:H25			fimH34	[F100:A-:B-]	AmpC	>128	32	>16	>64	0.5	2	4	0.5	0.06	<0,06	8	2	4	2	8	2	1	1	1	<0,12	0.12	0.25	1	1	1
2HUCe9cef_o200.fa	2HUCe9cef	clinical	H	C	2	B2	1193	O45:H5	+		fimH64	[F-:A1:B10]	ESBL	>128	32	>16	>64	>16	32	4	0.5	>4	>8	2	>32	>128	2	>8	8	>64	4	>16	<0,12	0.03	0.25	8	>8	11								+
2HUCe1cef_o200.fa	2HUCe1cef	clinical	H	C	2	B2	12	O4:H5	+		fimH5	[F-:A-:B-]	ESBL	>128	32	>16	>64	>16	>32	16	0.5	>4	>8	4	>32	>128	4	>8	16	>64	8	>16	<0,12	0.06	1	16	>8	12							+
2HUCe5cef_o200.fa	2HUCe5cef	clinical	H	C	2	B2	131	O25:H4	+	A	fimH30	[F2:A1:B-]	ESBL	>128	64	>16	>64	16	32	16	0.5	>4	>8	32	>32	>128	64	>8	8	64	8	>16	<0,12	0.12	1	16	>8	9							+
2HUCe8cef_o200.fa	2HUCe8cef	clinical	H	C	2	B2	131	O25:H4	+	A	fimH30	[F1:A1:B16]	ESBL	>128	64	>16	>64	>16	>32	8	4	>4	>8	32	>32	>128	16	>8	>16	>64	32	>16	<0,12	0.06	0.5	>16	>8	14							+
2HUCe4cef_o200.fa	2HUCe4cef	clinical	H	C	2	B2	141	O2:H6	+		fimH5	[K7:A-:B-]	ESBL	>128	128	>16	>64	>16	>32	8	>16	>4	>8	>32	>32	>128	>128	>8	>16	>64	>64	>16	4	>2	2	>16	>8	11							+
2HUCe7cef_o200.fa	2HUCe7cef	clinical	H	C	2	B2	1193	O75:H5	+		fimH64	[F-:A-:B10]	ESBL	>128	64	>16	>64	>16	>32	4	0.5	>4	>8	>32	>32	>128	8	>8	>16	>64	32	>16	1	>2	4	16	>8	9							+
2HUCe6cef_o200.fa	2HUCe6cef	clinical	H	C	2	A	10608*	O11:H4				[K7:A-:B-]	ESBL	>128	64	>16	>64	>16	>32	16	0.5	>4	>8	>32	32	>128	32	>8	>16	>64	16	>16	<0,12	0.06	1	16	>8	15							+
2HUCe3cef_o200.fa	2HUCe3cef	clinical	H	C	2	D	405	O2/O50:H4	+		fimH56	[F29:A-:B10]	ESBL	>128	16	>16	>64	4	1	4	0.5	<0,03	0.25	2	2	>128	<1	>8	2	>64	8	16	<0,12	0.03	0.25	0.65	0.5	4				+
	2HUCe2cef	clinical	H	C	2	A	744	O89:H9			fimH54	[F-:A-:B-]	ESBL	>128	64	>16	>64	>16	2	4	0.5	>4	8	>32	>32	>128	<1	>8	16	>64	64	>16	<0,12	0.12	0.25	1	1	14			+
	2RDAe3c	river downstream WWTP	RD	A	2	D	973	O11:H15			fimH95	[F2:A-:B-]	ESBL	>128	32	>16	>64	16	0.5	2	0.5	>4	0.5	4	2	>128	2	>8	4	>64	16	16	<0,12	0.03	0.12	0.5	0.5	9								+
	2RDAe2c	river downstream WWTP	RD	A	2	A	361	O9:H30			fimH54	[F91:A-:B-]	ESBL	>128	64	>16	>64	>16	0.5	1	0.25	0.06	>8	8	2	>128	4	>8	>16	>64	16	>16	<0,12	0.06	0.25	0.5	0.5	4							+
	2RDAe1c	river downstream WWTP	RD	A	2	A/B1	14321	O8:H19			fimH54	[K7:A-:B-]	ESBL	>128	32	>16	>64	>16	0.5	2	0.5	>4	<0,06	8	2	>128	2	>8	8	>64	32	>16	<0,12	0.06	0.25	0.5	1	8							+
81_2SHBe8c_o200.fa	2SHBe8c	raw hospital sewage	SH	B	2	B2	1193	O75:H5	+		fimH64	[F-:A1:B20]	ESBL	>128	64	>16	>64	>16	1	16	0.5	>4	>8	8	2	>128	<1	>8	>16	>64	16	>16	<0,12	0.03	0.25	16	8	9										+
86_2SHBe13cA_o200.fa	2SHBe13cA	raw hospital sewage	SH	B	2	B2	131	O16:H5	+	E	fimH89	[F29:A-:B10]	ESBL	>128	32	>16	>64	16	>32	4	1	>4	0.5	8	>32	>128	<1	>8	8	>64	8	16	<0,12	0.06	0.5	16	8	13								+
87_2SHBe13cB_o200.fa	2SHBe13cB	raw hospital sewage	SH	B	2	B2	131	O16:H5	+	E	fimH89	[F29:A-:B10]	ESBL	>128	32	>16	>64	16	>32	2	0.5	>4	0.5	4	>32	>128	<1	>8	8	>64	8	>16	<0,12	0.03	0.5	>16	>8	13								+
78_2SHBe6c_o200.fa	2SHBe6c	raw hospital sewage	SH	B	2	B2	131	O16:H5	+	E	fimH89	[F29:A-:B10]	ESBL	>128	16	>16	>64	8	>32	2	0.5	>4	0.25	4	>32	>128	<1	>8	4	>64	8	16	<0,12	0.03	0.25	8	8	13								+
	2SHBe1c	raw hospital sewage	SH	B	2	A	10	O9:H9			fimH24	[F1:A1:B16]	ESBL	>128	16	>16	>64	>16	0.5	1	0.5	>4	<0,06	4	>32	>128	2	>8	8	>64	16	>16	<0,12	0.03	0.25	1	0.5	7							+
	2SHBe9c	raw hospital sewage	SH	B	2	A	10	O9:H9			fimH24	[F1:A1:B16]	ESBL	>128	16	>16	>64	>16	1	16	0.5	>4	<0,06	16	>32	>128	2	>8	>16	>64	8	16	<0,12	0.05	0.5	2	1	4							+
91_2SHBe17c_o200.fa	2SHBe17c	raw hospital sewage	SH	B	2	B2	131	O25:H4	+	E	fimH30	[F105:A4:B1]	ESBL	>128	64	>16	>64	>16	>32	16	0.5	>4	>8	8	2	>128	16	>8	>16	>64	8	>16	<0,12	0.03	0.5	>16	>8	10							+
83_2SHBe10c_o200.fa	2SHBe10c	raw hospital sewage	SH	B	2	D	38	O86:H18			fimH5	[F-:A-:B-]	ESBL	>128	32	>16	>64	4	1	4	1	0.5	>8	8	4	>128	<1	>8	2	>64	32	>16	<0,12	0.25	0.25	0.5	1	6						+
84_2SHBe11c_o200.fa	2SHBe11c	raw hospital sewage	SH	B	2	D	38	O86:H18			fimH5	[F-:A-:B-]	ESBL	>128	32	>16	>64	8	0.5	2	1	0.25	>8	4	4	>128	<1	>8	4	>64	32	>16	0.25	0.06	0.25	0.5	0.5	6						+
85_2SHBe12c_o200.fa	2SHBe12c	raw hospital sewage	SH	B	2	D	38	O86:H18			fimH5	[F-:A-:B-]	ESBL	>128	32	>16	>64	4	0.5	2	0.5	0.5	>8	8	4	>128	<1	>8	4	>64	32	>16	<0,12	0.12	0.25	0.5	0.5	6						+
88_2SHBe14c_o200.fa	2SHBe14c	raw hospital sewage	SH	B	2	D	38	O86:H18			fimH5	[F-:A-:B-]	ESBL	>128	64	>16	>64	8	1	4	1	0.5	>8	16	4	>128	<1	>8	4	>64	32	>16	<0,12	0.12	0.25	0.5	0.5	6						+
89_2SHBe15c_o200.fa	2SHBe15c	raw hospital sewage	SH	B	2	D	38	O86:H18			fimH5	[F-:A-:B-]	ESBL	>128	64	>16	>64	8	2	2	0.5	0.5	>8	16	4	>128	<1	>8	4	>64	32	>16	0.12	0.12	0.25	0.5	1	6						+
90_2SHBe16c_o200.fa	2SHBe16c	raw hospital sewage	SH	B	2	D	38	O86:H18			fimH5	[F-:A-:B-]	ESBL	>128	32	>16	>64	8	0.5	8	0.5	0.5	>8	16	4	>128	<1	>8	4	>64	32	>16	<0,12	0.06	0.5	1	0.5	6						+
74_2SHBe2c_o200.fa	2SHBe2c	raw hospital sewage	SH	B	2	D	38	O86:H18			fimH5	[F-:A-:B-]	ESBL	>128	32	>16	>64	4	1	2	0.5	0.25	>8	8	2	>128	<1	>8	2	>64	32	16	<0,12	0.12	0.25	0.5	0.5	6						+
75_2SHBe3c_o200.fa	2SHBe3c	raw hospital sewage	SH	B	2	D	38	O86:H18			fimH5	[F-:A-:B-]	ESBL	>128	32	>16	>64	4	0.5	1	0.5	0.25	>8	8	2	>128	<1	>8	2	>64	32	16	<0,12	0.12	0.25	0.5	0.5	6						+
76_2SHBe4c_o200.fa	2SHBe4c	raw hospital sewage	SH	B	2	D	38	O86:H18			fimH5	[F-:A-:B-]	ESBL	>128	32	>16	>64	4	0.5	1	0.5	0.25	>8	8	2	>128	<1	>8	2	>64	32	16	<0,12	0.06	0.12	0.5	0.5	6						+
77_2SHBe5c_o200.fa	2SHBe5c	raw hospital sewage	SH	B	2	D	38	O86:H18			fimH5	[F-:A-:B-]	ESBL	>128	32	>16	>64	4	0.5	2	0.5	0.25	>8	8	2	>128	<1	>8	2	>64	32	16	<0,12	0.12	0.12	0.5	0.5	6						+
79_2SHBe7cA_o200.fa	2SHBe7cA	raw hospital sewage	SH	B	2	D	38	O86:H18			fimH5	[F-:A-:B-]	ESBL	>128	32	>16	>64	4	0.5	2	1	0.25	>8	8	2	>128	<1	>8	2	>64	32	16	<0,12	0.12	0.12	0.5	0.5	6						+
80_2SHBe7cB_o200.fa	2SHBe7cB	raw hospital sewage	SH	B	2	D	38	O86:H18			fimH5	[F-:A-:B-]	ESBL	>128	32	>16	>64	8	0.5	4	0.5	0.5	>8	8	4	>128	<1	>8	2	>64	32	>16	<0,12	0.06	0.25	0.5	0.5	6						+
	2SHCe12c	raw hospital sewage	SH	C	2	D	38	O86:H18			fimH5	[F4:A-:B-]	ESBL	>128	128	>16	>64	>16	0.5	1	0.5	0.06	0.25	16	4	>128	32	>8	>16	>64	16	>16	<0,12	0.12	0.25	0.5	0.5	6							+
	2SHCe23c	raw hospital sewage	SH	C	2	D	38	O86:H18			fimH5	[F4:A-:B-]	ESBL	>128	64	>16	>64	>16	16	>64	<0,12	0.25	0.25	1	2	>128	32	>8	>16	>64	32	>16	<0,12	0.25	0.25	0.5	0.5	6							+
	2SHCe7c	raw hospital sewage	SH	C	2	D	38	O86:H18			fimH5	[F4:A-:B-]	ESBL	>128	128	>16	>64	>16	0.5	2	0.5	>4	0.12	8	4	>128	32	>8	>16	>64	32	>16	<0,12	0.13	0.25	0.5	1	6							+
	2SHCe22c	raw hospital sewage	SH	C	2	A/B1	401	O36:H7			fimH233	[F-:A-:B-]	ESBL	>128	32	>16	>64	16	32	2	0.5	>4	2	>32	32	>128	2	>8	8	>64	8	16	<0,12	0.03	0.25	16	>8	12							+
	2SHCe10c	raw hospital sewage	SH	C	2	D	38	O86:H18			fimH5	[F2:A-:B-]	ESBL	>128	32	>16	>64	4	0.5	2	0.5	0.06	>8	4	1	>128	<1	>8	2	>64	32	>16	<0,12	0.03	0.25	0.5	0.5	2						+
	2SHCe11c	raw hospital sewage	SH	C	2	D	38	O86:H18			fimH5	[F2:A-:B-]	ESBL	>128	32	>16	>64	4	0.5	2	1	>4	>8	8	2	>128	<1	>8	2	>64	16	>16	<0,12	0.03	0.25	1	0.5	2						+
	2SHCe13c	raw hospital sewage	SH	C	2	D	38	O86:H18			fimH5	[F2:A-:B-]	ESBL	>128	32	>16	>64	4	0.5	2	1	0.06	>8	8	2	>128	<1	>8	2	>64	16	>16	<0,12	0.03	0.25	1	0.5	2						+
	2SHCe14c	raw hospital sewage	SH	C	2	D	38	O86:H18			fimH5	[F2:A-:B-]	ESBL	>128	32	>16	>64	4	0.5	2	0.5	0.06	>8	8	2	>128	<1	>8	2	>64	32	>16	<0,12	0.06	0.25	0.5	0.5	2						+
	2SHCe15c	raw hospital sewage	SH	C	2	D	38	O86:H18			fimH5	[F2:A-:B-]	ESBL	>128	32	>16	>64	4	0.5	2	0.5	0.06	>8	4	2	>128	<1	>8	2	>64	32	16	<0,12	0.03	0.25	0.5	0.5	2						+
	2SHCe16c	raw hospital sewage	SH	C	2	D	38	O86:H18			fimH5	[F2:A-:B-]	ESBL	>128	32	>16	>64	4	0.5	2	0.5	0.06	>8	4	2	>128	<1	>8	2	>64	16	16	<0,12	0.03	0.25	0.5	0.5	2						+
	2SHCe18c	raw hospital sewage	SH	C	2	D	38	O86:H18			fimH5	[F2:A-:B-]	ESBL	>128	32	>16	>64	4	0.5	2	0.5	0.06	>8	4	2	>128	<1	>8	2	>64	16	16	0.25	0.03	0.25	0.5	0.5	2						+
	2SHCe19c	raw hospital sewage	SH	C	2	D	38	O86:H18			fimH5	[F2:A-:B-]	ESBL	>128	32	>16	>64	4	0.5	2	0.5	0.06	>8	8	4	>128	<1	>8	2	>64	16	16	<0,12	0.12	0.25	0.5	0.5	2						+
	2SHCe1c	raw hospital sewage	SH	C	2	D	38	O86:H18			fimH5	[F2:A-:B-]	ESBL	>128	32	>16	>64	4	1	2	0.5	0.12	>8	4	2	>128	<1	>8	2	>64	16	8	<0,12	0.03	0.25	0.5	0.5	2						+
	2SHCe20c	raw hospital sewage	SH	C	2	D	38	O86:H18			fimH5	[F2:A-:B-]	ESBL	>128	32	>16	>64	4	2	2	0.5	0.06	>8	8	2	>128	<1	>8	2	>64	16	>16	<0,12	0.03	0.25	2	0.5	2						+
	2SHCe21c	raw hospital sewage	SH	C	2	D	38	O86:H18			fimH5	[F2:A-:B-]	ESBL	>128	32	>16	>64	4	0.5	2	0.5	0.06	>8	4	2	>128	<1	>8	2	>64	32	16	<0,12	0.03	0.25	0.5	0.5	2						+
	2SHCe24c	raw hospital sewage	SH	C	2	D	38	O86:H18			fimH5	[F2:A-:B-]	ESBL	>128	32	>16	>64	4	4	8	0.5	0.06	>8	4	4	>128	<1	>8	2	>64	16	>16	<0,12	0.03	0.25	2	2	2						+
	2SHCe25c	raw hospital sewage	SH	C	2	D	38	O86:H18			fimH5	[F2:A-:B-]	ESBL, Suspected carbapenemase or Suspected ESBL/AmpC with Porin Loss	>128	32	>16	>64	4	0.5	2	0.5	0.06	>8	8	2	>128	<1	>8	>16	16	2	0.5	0.5	0.03	>8	4	0.5	2						+
	2SHCe3c	raw hospital sewage	SH	C	2	D	38	O86:H18			fimH5	[F2:A-:B-]	ESBL	>128	32	>16	>64	4	0.5	1	0.5	0.06	>8	4	2	>128	<1	>8	2	>64	16	16	<0,12	0.03	0.25	0.5	1	2						+
	2SHCe4c	raw hospital sewage	SH	C	2	D	38	O86:H18			fimH5	[F2:A-:B-]	ESBL	>128	32	>16	>64	4	0.5	2	0.5	0.06	>8	8	2	>128	<1	>8	2	>64	16	16	<0,12	0.03	0.25	0.5	0.5	2						+
	2SHCe5c	raw hospital sewage	SH	C	2	D	38	O86:H18			fimH5	[F2:A-:B-]	ESBL	>128	64	>16	>64	4	1	2	0.5	0.06	>8	4	2	>128	2	>8	2	>64	16	16	<0,12	0.03	0.25	2	1	2						+
	2SHCe6c	raw hospital sewage	SH	C	2	D	38	O86:H18			fimH5	[F2:A-:B-]	ESBL	>128	32	>16	>64	4	0.5	2	0.5	0.06	>8	4	2	>128	<1	>8	2	>64	16	>16	<0,12	0.03	0.25	0.5	0.5	2						+
	2SHCe8c	raw hospital sewage	SH	C	2	D	38	O86:H18			fimH5	[F2:A-:B-]	ESBL	>128	32	>16	>64	4	0.5	2	1	0.06	>8	4	2	>128	<1	>8	2	>64	16	>16	<0,12	0.03	0.25	1	0.5	2						+
131_2SHCe9c_o200.fa	2SHCe9c	raw hospital sewage	SH	C	2	B2	131	O16:H5	+	A	fimH41	[F29:A-:B10]	ESBL	>128	128	>16	>64	2	>32	2	0.5	0.06	0.5	8	2	>128	<1	>8	2	>64	32	16	<0,12	<0,016	0.25	>16	>8	5						+
	2SIAe9c	inflow to WWTP	SI	A	2	B1	58	O9:H25			fimH32	[F29:A-:B-]	ESBL	>128	16	>16	>64	>16	0.5	2	0.5	>4	<0,06	8	1	>128	2	>8	>16	>64	16	>16	<0,12	0.06	1	1	1	5							+	+
29_2SIAe10c_o200.fa	2SIAe10c	inflow to WWTP	SI	A	2	B2	131	O25:H4	+	A	fimH30	[F29:A-:B10]	ESBL	>128	32	>16	>64	>16	0.5	1	1	0.5	0.25	8	>32	>128	<1	>8	16	>64	16	>16	<0,12	0.06	1	1	0.5	8							+	+
34_2SIAe15c_o200.fa	2SIAe15c	inflow to WWTP	SI	A	2	B2	131	O16:H5	+	UnT	fimH41	[F29:A-:B10]	ESBL	>128	128	>16	>64	8	1	2	2	0.12	1	8	4	>128	<1	>8	4	>64	4	16	<0,12	0.03	0.25	1	0.5	4								+
20_2SIAe1c_o200.fa	2SIAe1c	inflow to WWTP	SI	A	2	B2	131	O25:H4	+	C2	fimH30	[F1:A2:B20]	ESBL	>128	8	>16	>64	16	0.5	4	0.5	0.06	>8	8	2	>128	<1	>8	8	>64	8	16	<0,12	0.06	2	1	0.5	3								+
42_2SIAe23c_o200.fa	2SIAe23c	inflow to WWTP	SI	A	2	B2	131	O16:H5	+	A	fimH41	[F29:A-:B10]	ESBL	>128	8	>16	>64	8	1	2	1	>4	0.5	8	>32	>128	2	>8	4	>64	4	16	<0,12	0.03	0.25	1	1	11								+
43_2SIAe24c_o200.fa	2SIAe24c	inflow to WWTP	SI	A	2	B2	131	O16:H5	+	UnT	fimH41	[F29:A-:B10]	ESBL	>128	32	>16	>64	8	32	2	1	>4	0.25	8	>32	>128	<1	>8	4	>64	4	8	<0,12	0.06	0.25	4	2	13								+
26_2SIAe7c_o200.fa	2SIAe7c	inflow to WWTP	SI	A	2	F	648	O1:H6	+			[F1:A1:B1]	ESBL	>128	32	>16	>64	16	0.5	4	0.25	>4	>8	>32	>32	>128	8	>8	8	>64	8	16	<0,12	0.06	2	16	>8	12								+
23_2SIAe4c_o200.fa	2SIAe4c	inflow to WWTP	SI	A	2	B2	1193	O75:H5	+		fimH64	[F-:A1:B10]	ESBL	>128	16	>16	>64	16	0.5	1	0.5	>4	>8	8	8	>128	<1	>8	8	>64	16	16	<0,12	0.06	2	1	0.5	11								+
31_2SIAe12c_o200.fa	2SIAe12c	inflow to WWTP	SI	A	2	D	69	O45:H4	+		fimH27	[F105:A4:B1]	ESBL	>128	16	>16	>64	16	0.5	2	0.5	0.06	<0,06	8	>32	>128	2	>8	>16	>64	16	>16	<0,12	0.06	1	1	1	5							+
33_2SIAe14c_o200.fa	2SIAe14c	inflow to WWTP	SI	A	2	D	69	O45:H4	+		fimH27	[F36:A4:B1]	ESBL	>128	16	>16	>64	>16	0.5	2	0.5	0.06	<0,06	4	>32	>128	<1	>8	>16	>64	16	>16	<0,12	0.12	0.5	2	1	5							+
36_2SIAe17c_o200.fa	2SIAe17c	inflow to WWTP	SI	A	2	D	69	O45:H4	+		fimH27	[F31:A4:B1]	ESBL	>128	32	>16	>64	>16	1	4	1	0.12	<0,06	8	>32	>128	<1	>8	>16	>64	16	>16	<0,12	0.03	0.25	1	0.5	5							+
37_2SIAe18c_o200.fa	2SIAe18c	inflow to WWTP	SI	A	2	D	69	O45:H4	+		fimH27	[F22:A4:B1]	ESBL	>128	32	>16	>64	>16	2	4	2	0.06	<0,06	8	>32	>128	2	>8	>16	>64	16	>16	<0,12	0.03	0.25	1	1	5							+
39_2SIAe20c_o200.fa	2SIAe20c	inflow to WWTP	SI	A	2	D	69	O45:H4	+		fimH27	[F31:A4:B1]	ESBL	>128	32	>16	>64	>16	1	4	1	0.06	0.12	8	>32	>128	2	>8	8	>64	16	>16	<0,12	0.03	0.5	2	0.5	5							+
25_2SIAe6c_o200.fa	2SIAe6c	inflow to WWTP	SI	A	2	B2	95	O45:H7	+		fimH54	[F2:A-:B1]	ESBL	>128	16	>16	>64	16	0.5	1	1	>4	2	8	1	>128	<1	>8	4	>64	16	4	<0,12	0.03	1	1	0.5	8							+
	2SIAe2c	inflow to WWTP	SI	A	2	B1	101	O34:H45			fimH86	[F18:A6:B42]	ESBL	>128	16	>16	>64	>16	1	1	0.25	>4	<0,06	8	>32	>128	<1	>8	16	>64	16	>16	<0,12	0.03	2	1	0.5	7							+
30_2SIAe11c_o200.fa	2SIAe11c	inflow to WWTP	SI	A	2	B2	131	O16:H5	+	C2	fimH41	[F1:A1:B1]	ESBL	>128	64	>16	>64	>16	0.5	1	0.5	>4	0.12	2	2	>128	2	>8	16	>64	32	>16	<0,12	0.06	0.5	1	1	10							+
35_2SIAe16c_o200.fa	2SIAe16c	inflow to WWTP	SI	A	2	B2	131	O16:H5	+	C2	fimH41	[F1:A1:B1]	ESBL	>128	128	>16	>64	>16	1	2	1	>4	<0,06	8	2	>128	2	>8	8	>64	16	>16	<0,12	0.06	0.25	1	1	10							+
38_2SIAe19c_o200.fa	2SIAe19c	inflow to WWTP	SI	A	2	B2	131	O16:H5	+	C2	fimH41	[F1:A1:B1]	ESBL	>128	128	>16	>64	>16	2	2	2	>4	0.12	4	4	>128	<1	>8	16	>64	32	>16	<0,12	0.06	0.25	0.5	1	10							+
40_2SIAe21c_o200.fa	2SIAe21c	inflow to WWTP	SI	A	2	B2	131	O25:H4	+	C2	fimH30	[F1:A2:B-]	ESBL	>128	32	>16	>64	>16	2	2	1	0.12	>8	8	1	>128	<1	>8	>16	>64	16	>16	<0,12	0.12	0.12	1	0.5	4							+
24_2SIAe5c_o200.fa	2SIAe5c	inflow to WWTP	SI	A	2	B2	131	O16:H5	+	C2	fimH41	[F1:A1:B1]	ESBL	>128	64	>16	>64	>16	0.5	1	0.5	>4	<0,06	32	8	>128	4	>8	>16	>64	32	>16	<0,12	0.06	2	1	1	10							+
	2SIAe3c	inflow to WWTP	SI	A	2	A	635	O27:H7			fimH34	[F100:A-:B-]	ESBL	>128	64	>16	>64	>16	>32	4	0.5	>4	2	>32	>32	>128	32	>8	>16	>64	32	>16	<0,12	1	2	>16	>8	12							+
	2SIAe8c	inflow to WWTP	SI	A	2	E	6361	O52:H45			fimH31	[F2:A-:B-]	ESBL	>128	8	>16	>64	16	2	1	0.5	>4	8	8	2	128	<1	>8	4	>64	2	4	<0,12	0.015	1	1	1	7							+
41_2SIAe22c_o200.fa	2SIAe22c	inflow to WWTP	SI	A	2	B2	131*	O25:H4	+	C2	fimH30	[F2:A1:B-]	ESBL	>128	32	>16	>64	>16	2	2	1	>4	>8	4	>32	>128	<1	>8	>16	>64	32	>16	<0,12	0.12	0.25	1	0.5	8							+
44_2SIAe25c_o200.fa	2SIAe25c	inflow to WWTP	SI	A	2	B2	131	O16:H5	+	C1	fimH41	[F29:A-:B10]	ESBL	>128	32	>16	>64	8	1	2	1	0.06	0.5	8	4	>128	<1	>8	4	>64	16	16	<0,12	0.03	0.25	0.5	0.5	4				+
	2SIAec18m	inflow to WWTP	SI	A	2	A	635	O126:H25			fimH34	[F100:A-:B-]	Suspected carbapenemase or Suspected ESBL/AmpC with Porin Loss	>128	128	>16	64	0.25	32	8	0.25	0.5	0.5	32	>32	128	16	1	4	>64	8	1	1	>2	2	1	>8	8
	2SIAec8m	inflow to WWTP	SI	A	2	A	635	O126:H25			fimH34	[F100:A-:B-]	Suspected carbapenemase or Suspected ESBL/AmpC with Porin Loss	>128	128	>16	32	0.25	16	8	0.5	0.12	0.12	8	>32	>128	16	1	4	>64	16	0.5	1	>2	1	1	8	9
95_2SIBe4c_o200.fa	2SIBe4c	inflow to WWTP	SI	B	2	B2	131	O25:H4	+	C2	fimH30	[F1:A2:B20]	ESBL	>128	8	>16	>64	8	1	4	0.5	>4	>8	8	>32	>128	<1	>8	8	>64	4	>16	<0,12	<0,016	0.5	0.5	0.5	11								+
	2SIBe2c	inflow to WWTP	SI	B	2	B1	3580	O8:H12			fimH27	[F-:A-:B-]	ESBL	>128	8	>16	>64	16	1	2	0.5	0.06	0.5	4	2	>128	<1	>8	8	>64	4	8	<0,12	<0,016	0.5	1	1	4							+
92_2SIBe1c_o200.fa	2SIBe1c	inflow to WWTP	SI	B	2	B2	127	O6:H31	+			[F-:A-:B-]	ESBL	>128	32	>16	>64	8	0.5	2	0.5	0.06	<0,06	4	>32	>128	<1	>8	2	>64	16	16	<0,12	<0,016	0.5	1	2	4				+
94_2SIBe3c_o200.fa	2SIBe3c	inflow to WWTP	SI	B	2	B2	127	O6:H31	+			[F-:A-:B-]	ESBL	>128	16	>16	>64	8	0.5	8	0.5	0.06	<0,06	4	>32	>128	<1	>8	2	>64	8	8	<0,12	<0,016	0.5	0.5	0.5	4				+
96_2SIBe5c_o200.fa	2SIBe5c	inflow to WWTP	SI	B	2	B2	127	O6:H31	+			[F-:A-:B-]	ESBL	>128	32	>16	>64	8	1	2	0.5	0.06	<0,06	4	>32	>128	<1	>8	2	>64	16	16	<0,12	0.03	0.25	0.5	0.5	4				+
	2SIBe23cB	inflow to WWTP	SI	B	2	B1	155	-:H9			fimH366	[F18:A-:B1]	ESBL	>128	32	>16	>64	16	0.5	4	0.5	>4	<0,06	16	4	>128	4	>8	4	>64	16	16	<0,12	0.03	0.5	1	0.5	6			+
	2SIBe6c	inflow to WWTP	SI	B	2	D	973	O11:H15			fimH95	[F24:A-:B1]	ESBL	>128	16	>16	>64	16	0.5	2	0.5	>4	<0,06	4	>32	>128	2	>8	2	>64	8	16	<0,12	0.06	0.5	0.5	0.5	10			+
	2SOAe13c	outflow from WWTP	SO	A	2	A	10	O89:H10			fimH54	[F16:A-:B1]	ESBL	>128	64	>16	>64	>16	>32	2	0.5	>4	>8	>32	>32	>128	4	>8	>16	>64	32	>16	<0,12	0.5	4	8	4	16										+
	2SOAe11c	outflow from WWTP	SO	A	2	B1	1196	O55:H28			fimH31	[F-:A-:B-]	ESBL	>128	32	>16	>64	>16	>32	2	0.5	0.25	>8	8	>32	>128	2	>8	16	>64	6	>16	<0,12	0.06	0.25	8	8	9										+
54_2SOAe10c_o200.fa	2SOAe10c	outflow from WWTP	SO	A	2	D	69	O77/O17/O44/O106/O73:H18	+		fimH27	[F95:A-:B10]	ESBL	>128	8	>16	>64	8	1	4	0.5	>4	0.25	8	>32	128	<1	>8	2	>64	4	16	<0,12	<0,016	0.25	1	2	12								+
59_2SOAe15c_o200.fa	2SOAe15c	outflow from WWTP	SO	A	2	B2	131	O16:H5	+	UnT	fimH41	[F29:A-:B10]	ESBL	>128	16	>16	>64	8	>32	2	1	>4	0.5	8	>32	>128	<1	>8	4	>64	8	16	<0,12	0.03	0.25	16	4	13								+
65_2SOAe21c_o200.fa	2SOAe21c	outflow from WWTP	SO	A	2	B2	131	O16:H5	+	UnT	fimH41	[F29:A-:B10]	ESBL	>128	16	>16	>64	8	>32	2	0.5	>4	0.25	8	>32	>128	<1	>8	4	>64	8	16	<0,12	0.03	0.25	>16	>8	13								+
50_2SOAe6c_o200.fa	2SOAe6c	outflow from WWTP	SO	A	2	B2	131	O25:-	+	C2	fimH30	[F4:A2:B-]	ESBL	>128	16	>16	>64	8	1	4	0.5	>4	>8	8	>32	>128	2	>8	4	>64	4	2	<0,12	<0,016	0.25	0.5	0.5	12								+
53_2SOAe9c_o200.fa	2SOAe9c	outflow from WWTP	SO	A	2	B2	131	O16:H5	+	A	fimH41	[F51:A-:B10]	ESBL	>128	8	>16	>64	4	0.5	2	0.5	>4	0.5	8	>32	128	<1	>8	8	>64	4	16	<0,12	0.03	0.25	0.5	0.5	11								+
69_2SOAe25c_o200.fa	2SOAe25c	outflow from WWTP	SO	A	2	B2	1193	O75:H5	+		fimH64	[F-:A1:B33]	ESBL	>128	16	>16	>64	16	1	2	0.5	>4	>8	4	2	>128	<1	>8	8	>64	8	>16	<0,12	<0,016	0.12	0.5	0.5	3								+
	2SOAe5c	outflow from WWTP	SO	A	2	A	10	O89:H10			fimH215	[F-:A-:B54]	ESBL	>128	128	>16	>64	16	0.5	4	0.5	0.12	>8	16	>32	>128	16	8	16	>64	8	16	<0,12	0.03	0.25	4	8	6							+
	2SOAe1c	outflow from WWTP	SO	A	2	A	10	O89:H10			fimH215	[F-:A-:B54]	ESBL	>128	128	>16	>64	16	1	4	1	0.12	>8	16	4	>128	32	>8	16	>64	8	16	<0,12	0.06	0.25	4	8	5							+
68_2SOAe24c_o200.fa	2SOAe24c	outflow from WWTP	SO	A	2	D	31	O130:H27				[F1:A-:B23]	ESBL	>128	32	>16	>64	>16	1	2	0.5	>4	0.25	4	1	>128	<1	>8	8	>64	8	>16	<0,12	<0,016	0.12	0.5	0.5	8							+
62_2SOAe18c_o200.fa	2SOAe18c	outflow from WWTP	SO	A	2	D	69	O15:H1			fimH27	[F31:A4:B10]	ESBL	>128	16	>16	>64	>16	2	2	0.5	>4	<0,06	8	>32	>128	<1	>8	8	>64	16	>16	<0,12	0.03	0.25	1	2	12							+
48_2SOAe4c_o200.fa	2SOAe4c	outflow from WWTP	SO	A	2	D	69	O15:H1			fimH27	[F36:A4:B10]	ESBL	>128	16	>16	>64	>16	2	8	0.5	>4	<0,06	8	>32	>128	<1	>8	4	>64	8	16	<0,12	0.03	0.25	2	2	12							+
58_2SOAe14c_o200.fa	2SOAe14c	outflow from WWTP	SO	A	2	B2	131	O16:H5	+	A	fimH41	[F29:A-:B10]	ESBL	>128	32	>16	>64	16	2	2	0.5	0.12	0.25	2	2	>128	<1	>8	8	>64	16	>16	<0,12	0.03	0.25	0.5	1	4							+
52_2SOAe8c_o200.fa	2SOAe8c	outflow from WWTP	SO	A	2	B2	131	O16:H5	+	C2	fimH41	[F29:A-:B10]	ESBL	>128	32	>16	>64	>16	>32	8	0.5	0.06	0.25	8	>32	>128	<1	>8	16	>64	16	>16	<0,12	0.03	0.25	>16	>8	6							+
	2SOAe3c	outflow from WWTP	SO	A	2	A	361	O9:H30			fimH54	[F2:A-:B20]	ESBL	>128	64	>16	>64	16	32	1	0.5	>4	>8	>32	>32	>128	2	>8	8	>64	8	8	<0,12	0.03	0.25	4	2	15							+
63_2SOAe19c_o200.fa	2SOAe19c	outflow from WWTP	SO	A	2	B2	636	O21:H7	+			[F1:A1:B1]	ESBL	>128	64	>16	>64	>16	>32	2	0.5	>4	0.5	8	>32	>128	4	>8	16	>64	32	>16	<0,12	0.06	0.25	1	1	12							+
	2SOAe23c	outflow from WWTP	SO	A	2	A	1972	-:H12			fimH305	[F-:A-:B-]	ESBL, Carbapenemase	>128	64	>16	>64	>16	>32	4	0.5	>4	2	>32	32	>128	16	>8	>16	>64	>64	>16	0.5	1	0.12	>16	>8	12							+
61_2SOAe17c_o200.fa	2SOAe17c	outflow from WWTP	SO	A	2	D	38	O153:H30	+		fimH5	[F51:A-:B10]	ESBL	>128	64	>16	>64	>16	0.5	2	0.5	>4	<0,06	4	2	>128	2	>8	8	>64	64	>16	<0,12	0.06	0.25	0.5	0.5	4						+
64_2SOAe20c_o200.fa	2SOAe20c	outflow from WWTP	SO	A	2	D	38	O153:H30	+		fimH5	[F51:A-:B10]	ESBL	>128	32	>16	>64	8	0.5	2	0.5	>4	0.06	4	2	>128	<1	>8	4	>64	32	>16	<0,12	0.06	0.12	0.5	0.5	8						+
46_2SOAe2c_o200.fa	2SOAe2c	outflow from WWTP	SO	A	2	D	38	O153:H30	+		fimH5	[F51:A-:B10]	ESBL	>128	32	>16	>64	8	0.5	1	0.5	0.06	<0,06	8	2	>128	<1	>8	4	>64	32	>16	<0,12	0.06	0.12	0.5	0.5	4						+
51_2SOAe7c_o200.fa	2SOAe7c	outflow from WWTP	SO	A	2	D	38	O153:H30	+		fimH5	[F51:A-:B10]	Suspected Carbapenemase	>128	128	>16	>64	8	0.5	2	0.5	>4	<0,06	8	2	>128	>128	>8	4	>64	64	16	0.25	0.5	0.25	0.5	1	10						+
66_2SOAe22c_o200.fa	2SOAe22c	outflow from WWTP	SO	A	2	D	69	O17/O77/O44/O106:H18	+		fimH27	F18:A5:B1	ESBL	>128	32	>16	>64	>16	0.5	2	0.5	>4	<0,06	8	2	>128	<1	>8	16	>64	32	>16	<0,12	0.06	0.25	0.5	1	8			+
	2SOAe16c	outflow from WWTP	SO	A	2	A/B1	1494	O8:H21			fimH54	[F91:A-:B-]	ESBL	>128	32	>16	>64	16	0.5	4	0.5	0.06	<0,06	8	>32	>128	<1	>8	4	>64	32	16	<0,12	0.06	0.5	1	2	6			+
	2SOAec6m	outflow from WWTP	SO	A	2	A	635	O153/O178:H2			fimH34	[F100:A-:B-]	Suspected carbapenemase or Suspected ESBL/AmpC with Porin Loss	>128	128	>16	32	0.25	16	4	0.5	0.25	0.12	8	>32	64	64	2	8	>64	16	0.5	1	2	1	1	8	8
56_2SOAe12c_o200.fa	2SOAe12c	outflow from WWTP	SO	A	2	B2	2558	O2/O50:H14	+		fimH197	[F-:A-:B-]	Suspected carbapenemase or Suspected ESBL/AmpC with Porin Loss	>128	128	>16	>64	>16	1	2	0.5	0.06	<0,06	4	2	128	128	>8	>16	>64	64	4	<0,12	0.5	0.12	1	0.5	3		+
	2SOBe19c	outflow from WWTP	SO	B	2	A	10	O9:H9			fimH24	[F2:A-:B-]	ESBL	>128	32	>16	>64	>16	0.5	2	0.5	>4	<0,06	4	1	>128	<1	>8	>16	>64	16	>16	0.25	0.06	0.25	1	0.5	6							+
	2SOBe2cA	outflow from WWTP	SO	B	2	A	10	O9:H9			fimH54	[F-:A-:B-]	ESBL	>128	8	>16	>64	16	0.5	2	1	0.12	>8	4	2	>128	<1	>8	16	64	4	8	<0,12	<0,016	0.25	0.5	0.5	2							+
	2SOBe23c	outflow from WWTP	SO	B	2	A	48	O8:H30			fimH54	[F1:A1:B20]	ESBL	>128	8	>16	>64	16	4	8	0.5	>4	<0,06	4	1	>128	<1	>8	8	>64	4	8	<0,12	0.03	0.25	1	2	4							+
	2SOBe24c	outflow from WWTP	SO	B	2	A	48	O8:H30			fimH54	[F1:A1:B20]	ESBL	>128	8	>16	>64	16	1	8	1	2	<0,06	8	1	>128	<1	>8	8	>64	8	8	<0,12	<0,016	0.25	1	1	4							+
110_2SOBe11c_o200.fa	2SOBe11c	outflow from WWTP	SO	B	2	D	69	O15:H1			fimH27	[F36:A4:B10]	AmpC & ESBL	>128	128	>16	>64	16	0.5	2	0.5	>4	<0,06	4	>32	>128	<1	>8	16	>64	32	>16	<0,12	0.03	0.25	0.5	1	12							+
101_2SOBe2cB_o200.fa	2SOBe2cB	outflow from WWTP	SO	B	2	D	69	O45:H4	+		fimH27	[F105:A4:B1]	ESBL	>128	8	>16	>64	8	0.5	4	0.5	0.06	<0,06	8	>32	128	<1	>8	8	64	4	8	<0,12	<0,016	0.5	0.5	2	5							+
107_2SOBe8c_o200.fa	2SOBe8c	outflow from WWTP	SO	B	2	D	69	O45:H4	+		fimH27	[F66:A4:B1]	AmpC & ESBL	>128	8	>16	>64	8	1	4	0.5	0.06	<0,06	2	>32	128	<1	>8	4	>64	2	8	<0,12	<0,016	0.5	1	0.5	5							+
115_2SOBe16c_o200.fa	2SOBe16c	outflow from WWTP	SO	B	2	B2	141	O2:H6	+		fimH5	[F-:A-:B-]	ESBL	>128	8	>16	>64	16	0.5	2	0.5	<0,03	0.12	4	2	>128	<1	>8	8	>64	8	16	<0,12	<0,016	0.25	0.5	0.5	3							+
	2SOBe20c	outflow from WWTP	SO	B	2	B1	345	O46/O8/O134:H21			fimH31	[F-:A-:B-]	ESBL	>128	16	>16	>64	>16	0.5	2	0.5	>4	<0,06	4	2	>128	<1	>8	16	>64	8	16	<0,12	0.03	0.25	1	0.5	6							+
	2SOBe12c	outflow from WWTP	SO	B	2	D	1588	O183:H34			fimH65	[F-:A-:B-]	ESBL	>128	128	>16	>64	>16	1	4	1	0.06	0.5	16	>32	>128	2	>8	16	>64	16	>16	<0,12	0.06	0.25	1	0.5	6							+
	2SOBe9c	outflow from WWTP	SO	B	2	D	1588	O183:H34			fimH65	[F-:A-:B-]	ESBL	>128	128	>16	>64	>16	0.5	2	0.5	0.06	0.5	8	>32	>128	4	>8	>16	>64	16	>16	<0,12	0.06	0.25	1	1	6							+
	2SOBe14c	outflow from WWTP	SO	B	2	A	46*	O9:H4			fimH34	[F-:A-:B-]	AmpC & ESBL	>128	4	>16	>64	4	0.5	4	0.5	0.06	0.25	4	1	>128	<1	>8	2	64	2	2	<0,12	<0,016	0.12	1	1	4							+
	2SOBe15c	outflow from WWTP	SO	B	2	A	46*	O9:H4			fimH34	[F-:A-:B-]	ESBL	>128	8	>16	>64	4	0.5	4	0.5	0.06	0.25	4	1	128	<1	>8	2	64	1	4	<0,12	<0,016	0.25	0.5	0.5	4							+
	2SOBe21c	outflow from WWTP	SO	B	2	A	10	O9:H9			fimH24	[F2:A-:B-]	ESBL	>128	32	>16	>64	4	1	2	0.5	0.06	<0,06	8	2	128	<1	>8	2	64	16	8	<0,12	<0,016	0.25	4	4	4						+
	2SOBe3c	outflow from WWTP	SO	B	2	A	10	O9:H9			fimH24	[F1:A1:B16]	ESBL	>128	16	>16	>64	4	0.5	4	1	>4	<0,06	4	1	>128	<1	>8	2	32	16	8	<0,12	<0,016	0.25	0.5	0.5	5						+
	2SOBe4c	outflow from WWTP	SO	B	2	A	10	O9:H9			fimH24	[F1:A1:B16]	ESBL	>128	32	>16	>64	4	1	2	0.5	0.06	<0,06	8	2	>128	<1	>8	2	>64	8	8	<0,12	<0,016	0.25	16	4	5						+
99_2SOBe1c_o200.fa	2SOBe1c	outflow from WWTP	SO	B	2	D	69	O15:H1			fimH27	[F2:A4:B10]	ESBL	>128	32	>16	>64	2	>32	8	0.5	0.06	<0,06	>32	>32	>128	<1	>8	1	>64	16	8	<0,12	<0,016	0.25	16	4	8						+
	2SOBe25c	outflow from WWTP	SO	B	2	A	10	O16:H48			fimH34	F18:A5:B1	ESBL	>128	16	>16	>64	4	0.5	2	0.5	>4	<0,06	4	2	>128	<1	>8	2	>64	8	8	0.25	0.03	0.25	0.5	0.5	8			+
	2SOBe13cB	outflow from WWTP	SO	B	2	D	69	O15:H18			fimH27	[F1:A-:B49]	ESBL	>128	64	>16	>64	>16	2	2	1	>4	<0,06	8	>32	>128	2	>8	8	>64	32	>16	<0,12	0.06	0.12	1	1	12			+
	2SOBe17c	outflow from WWTP	SO	B	2	C	88	O8:H9				[F-:A-:B-]	ESBL	>128	32	>16	>64	8	0.5	2	0.5	0.25	<0,06	8	>32	>128	<1	>8	2	>64	8	16	<0,12	<0,016	0.5	1	0.5	4			+
	2SOBe6c	outflow from WWTP	SO	B	2	B1	155	-:H9			fimH366	[F18:A-:B1]	ESBL	>128	16	>16	>64	16	1	2	0.5	>4	<0,06	8	2	>128	2	>8	2	>64	8	8	<0,12	<0,016	0.5	0.5	0.5	6			+
	2SOBe22c	outflow from WWTP	SO	B	2	A	10	O9:H9			fimH54	[F13:A6:B42]	AmpC	>128	32	>16	>64	8	0.5	2	0.5	0.12	<0,06	8	2	64	2	>8	>16	16	8	0.5	<0,12	0.12	0.12	0.5	1	5		+
	2SOBe10c	outflow from WWTP	SO	B	2	A	361	O9:H30			fimH54	[F-:A-:B-]	AmpC & ESBL	>128	64	>16	>64	16	2	4	0.5	>4	1	32	>32	>128	4	>8	>16	16	8	0.5	<0,12	0.06	0.25	0.5	1	9		+
	2SOBe5c	outflow from WWTP	SO	B	2	A	361	O9:H30			fimH54	[F-:A-:B-]	AmpC & ESBL	>128	64	>16	>64	16	1	4	0.25	>4	1	>32	>32	>128	2	>8	>16	32	8	0.5	<0,12	0.06	0.5	1	2	9		+
	2SOBe7c	outflow from WWTP	SO	B	2	A	361	O9:H30			fimH54	[F-:A-:B-]	AmpC & ESBL	>128	64	>16	>64	16	0.5	2	0.25	>4	0.5	32	>32	>128	2	>8	>16	32	8	0.5	<0,12	0.06	0.25	0.5	0.5	9		+
[truncated: 447 more columns]

## Sheet: Explanatory notes
1 Virulence type determined only for the ST131, UnT - untypable
2 Resistant - dark blue, Intermediate - light blue, Susceptible - white
3MIC breakpoints
	EUCAST 2023: AMP, AMS, CFZ, CXM, AZT, GEN, AMK, COL, T/S, CIP, PIP, PIT, CTX, CAZ, CEP, MER, ERT, TGC, TOB
	CLSI 2020: CMP, TET, CPZ, NET
4Presence of gene: white + - 100% coverage and identity, grey + - coverage and/or identity low than 100%, more than 90%
5Abbreviations explanation: GP - gene presence, GA - gene absence
ABBREVIATIONS		MIC breakpoints		S	I	R
AMP	Ampicilin			≤8		>8
AMS	Ampicillin/Sulbactam			≤8		>8
CFZ	Cefazolin			≤0.001	>0.001 ≤4	>4
CXM	Cefuroxime			≤0.001	>0.001 ≤8	>8
AZT	Aztreonam			≤1	>1 ≤4	>4
GEN	Gentamicin			≤2		>2
AMK	Amikacin			≤8		>8
COL	Colistin			≤2		>2
T/S	Trimethoprim/Sulfamethoxazole			≤2	>2 ≤4	>4
CIP	Ciprofloxacin			≤0.25	>0.25 ≤0.5	>0.5
CMP	Chloramphenicol			≤8		≥32
TET	Tetracyclin			≤4		≥16
PIP	Piperacilin			≤8		>8
PIT	Piperacilin/Tazobactam			≤8		>8
CTX	Cefotaxime			≤1	>1 ≤2	>2
CAZ	Ceftazidime			≤1	>1 ≤4	>4
CPZ	Cefoperazone			≤16		≥64
CPS	Cefoperazone/Sulbactam			NA	NA	NA
CEP	Cefepime			≤1	>1 ≤4	>4
MER	Meropenem			≤2	>2 ≤8	>8
ERT	Ertapenem			≤0.5		>0.5
TGC	Ttigecycline			≤0.5		>0.5
NET	Netilmicin			≤8		≥32
TOB	Tobramycin			≤2		>2
