# Supplementary material for: Hospital and community wastewater as a source of multidrug-resistant ESBL-producing Escherichia coli
Source: Front Cell Infect Microbiol. 2023 May 15;13:1184081. doi: 10.3389/fcimb.2023.1184081 (PMC10225658; doi:10.3389/fcimb.2023.1184081)
Supplement: Supplementary file 8 [file Table_3.xlsx]

## Sheet: All
snp-dists 0.6.3	2SOBe2cA	2SOBe2cB	2SOBe3c	2SOBe4c	2SOBe5c	2SOBe6c	2SOBe7c	2SOBe8c	2SOBe9c	2SOBe10c	2SOBe11c	2SOBe12c	2SOBe13cB	2SOBe14c	2SOBe15c	2SOBe16c	2SOBe17c	2SOBe19c	2SOBe20c	2SOBe21c	2SOBe22c	2SOBe23c	2SOBe24c	2SOBe25c	2SHCe1c	2SHCe3c	2SHCe4c	2SHCe5c	2SHCe6c	2SHCe7c	2SHCe8c	2SHCe9c	2SHCe10c	2SHCe11c	2SHCe12c	2SHCe13c	2SHCe14c	2SHCe15c	2SHCe16c	2SHCe18c	2SHCe19c	2SHCe20c	2SHCe21c	2SHCe22c	2SHCe23c	2SHCe24c	2SHCe25c	2SIAe1c	2SIAe2c
2SOBe2cA	0	90314	14408	14406	36026	50511	36020	90348	89722	35952	91392	89728	89741	37515	37491	102909	50566	15064	51568	13789	5814	21186	21192	16376	89859	89855	89855	89859	89856	88364	89876	99586	89855	89789	88343	89861	89857	89856	89855	89858	89846	89859	89857	54803	88306	89861	89859	98314	54354
2SOBe2cB	90314	0	95487	95456	88432	93178	88330	65	76195	88501	11824	76318	11637	84683	84639	107013	95538	96489	91023	94653	89013	88567	88568	90802	70642	70597	70642	70631	70628	69394	70664	108105	70637	70356	69334	70626	70648	70615	70646	70586	70628	70628	70582	93447	69286	70628	70626	104735	90723
2SOBe3c	14408	95487	0	6	36595	53802	36589	94725	93372	36526	93541	93376	93160	36888	36857	104982	52341	2814	53514	954	9650	22144	22154	17762	93565	93497	93561	93566	93563	90732	93582	103808	93561	93436	90713	93503	93563	93498	93561	93563	93489	93501	93499	57742	90674	93568	93566	100700	56141
2SOBe4c	14406	95456	6	0	36596	53801	36590	94694	93372	36521	93537	93376	93157	36879	36855	104981	52340	2812	53508	954	9650	22138	22148	17760	93556	93488	93552	93557	93554	90724	93573	103807	93552	93427	90705	93494	93554	93489	93552	93557	93480	93492	93490	57740	90666	93559	93557	100670	56139
2SOBe5c	36026	88432	36595	36596	0	49143	43	88427	89530	21	86923	89533	89237	29385	29395	100316	50526	36844	50461	35516	34880	28943	28944	35642	88411	88407	88407	88411	88410	89527	88428	99902	88407	87951	89529	87958	88409	88408	88407	88400	87946	87956	87953	52653	89492	88413	88411	99202	52403
2SOBe6c	50511	93178	53802	53801	49143	0	49109	91799	90759	49045	100444	90762	93675	49057	49038	101196	35649	64311	35204	55028	50871	49420	49424	51513	93833	93757	93831	93812	93808	91579	93849	102924	93827	93262	91590	93264	93831	93765	93828	93756	93229	93264	93221	45991	91559	93820	93810	100846	38260
2SOBe7c	36020	88330	36589	36590	43	49109	0	88325	89547	26	86826	89550	89140	29375	29380	100279	50607	36838	50552	35510	34874	28942	28943	35604	88347	88343	88343	88347	88346	89432	88364	99869	88343	87887	89434	87894	88345	88344	88343	88336	87882	87892	87889	52613	89397	88349	88347	99172	52319
2SOBe8c	90348	65	94725	94694	88427	91799	88325	0	76172	88496	11841	76297	10021	84680	84635	106622	95110	94704	91024	92872	88603	87089	87085	89444	69129	69118	69129	69117	69114	68527	69150	106729	69124	68878	68468	69148	69135	69137	69132	69072	69150	69150	69104	93485	68419	69114	69112	104154	90271
2SOBe9c	89722	76195	93372	93372	89530	90759	89547	76172	0	89461	70836	452	72783	83238	83209	106269	94045	93317	92028	92264	90295	86623	86646	89794	69915	69892	69912	69892	69891	68617	69926	105971	69907	69383	68610	69421	69912	69917	69910	69856	69407	69416	69415	91371	68579	69897	69890	102823	91406
2SOBe10c	35952	88501	36526	36521	21	49045	26	88496	89461	0	86857	89464	89171	29312	29313	100251	50459	36775	50372	35447	34806	28870	28871	35536	88393	88389	88389	88393	88392	89478	88410	99836	88389	87933	89480	87940	88391	88390	88389	88379	87928	87938	87935	52548	89443	88395	88393	99275	52308
2SOBe11c	91392	11824	93541	93537	86923	100444	86826	11841	70836	86857	0	70854	11008	85133	85106	114703	101108	95039	89754	93317	97472	87615	87596	98455	74507	74460	74510	74494	74491	64651	74524	105450	74500	74236	64581	74506	74509	74490	74506	74452	74501	74502	74468	91112	64543	74493	74489	105167	88269
2SOBe12c	89728	76318	93376	93376	89533	90762	89550	76297	452	89464	70854	0	72789	83239	83214	106267	94137	93321	92053	92267	90298	86623	86646	89798	69911	69891	69908	69891	69890	68618	69925	105976	69906	69370	68608	69408	69911	69910	69909	69846	69400	69409	69405	91394	68577	69893	69889	102826	91406
2SOBe13cB	89741	11637	93160	93157	89237	93675	89140	10021	72783	89171	11008	72789	0	86258	86226	105898	94747	95383	91998	93920	88776	86844	86841	91312	69623	69549	69619	69624	69619	65669	69641	106525	69618	69300	65600	69568	69619	69553	69623	69576	69558	69566	69501	93700	65563	69620	69621	105450	92799
2SOBe14c	37515	84683	36888	36879	29385	49057	29375	84680	83238	29312	85133	83239	86258	0	6	93714	49095	37195	48299	36903	35459	32033	32023	35273	86086	86079	86083	86084	86081	85415	86084	95302	86083	85537	85406	85544	86084	86084	86080	86073	85528	85542	85538	48973	85374	86085	86084	94402	49496
2SOBe15c	37491	84639	36857	36855	29395	49038	29380	84635	83209	29313	85106	83214	86226	6	0	93655	49092	37164	48276	36872	35436	32000	31990	35252	86023	86017	86020	86021	86018	85352	86021	95240	86020	85474	85343	85481	86021	86021	86017	86013	85465	85479	85475	48975	85311	86022	86021	94330	49492
2SOBe16c	102909	107013	104982	104981	100316	101196	100279	106622	106269	100251	114703	106267	105898	93714	93655	0	107114	114139	111314	104867	102683	99422	99420	103809	103406	103395	103407	103399	103397	103867	103428	56883	103401	102601	103821	102845	103407	103413	103406	103350	102819	102843	102813	105095	103751	103391	103391	55964	111615
2SOBe17c	50566	95538	52341	52340	50526	35649	50607	95110	94045	50459	101108	94137	94747	49095	49092	107114	0	61280	45518	51591	51498	45510	45512	52949	94878	94791	94820	94793	94794	91964	94892	102204	94874	94307	91962	94378	94822	94875	94873	94744	94364	94376	94374	47515	91946	94795	94793	100592	48656
2SOBe19c	15064	96489	2814	2812	36844	64311	36838	94704	93317	36775	95039	93321	95383	37195	37164	114139	61280	0	54699	485	18604	21958	21969	29203	104612	104612	104608	104612	104609	91521	104629	104221	104608	104551	91502	104618	104610	104613	104608	104610	104604	104616	104614	57214	91463	104614	104612	101898	56250
2SOBe20c	51568	91023	53514	53508	50461	35204	50552	91024	92028	50372	89754	92053	91998	48299	48276	111314	45518	54699	0	52473	59872	47412	47412	59662	101040	101044	101038	101054	101046	92498	101085	101313	101036	100564	92487	100566	101036	101063	101064	100995	100524	100564	100562	43370	92477	101024	101020	99801	28633
2SOBe21c	13789	94653	954	954	35516	55028	35510	92872	92264	35447	93317	92267	93920	36903	36872	104867	51591	485	52473	0	9421	21878	21889	18686	93279	93278	93275	93279	93276	90935	93296	103692	93275	93218	90916	93285	93277	93280	93275	93277	93271	93283	93281	56914	90877	93281	93279	101345	55911
2SOBe22c	5814	89013	9650	9650	34880	50871	34874	88603	90295	34806	97472	90298	88776	35459	35436	102683	51498	18604	59872	9421	0	19785	19785	16010	89663	89571	89659	89660	89657	89360	89677	100089	89659	89574	89347	89580	89661	89575	89656	89663	89565	89578	89576	55703	89307	89662	89660	98334	62916
2SOBe23c	21186	88567	22144	22138	28943	49420	28942	87089	86623	28870	87615	86623	86844	32033	32000	99422	45510	21958	47412	21878	19785	0	15	22355	90053	89965	90051	90043	90039	86884	90073	100238	90049	89991	86884	89997	90053	89992	90051	89979	89996	89995	89993	52698	86849	90037	90041	97282	49983
2SOBe24c	21192	88568	22154	22148	28944	49424	28943	87085	86646	28871	87596	86646	86841	32023	31990	99420	45512	21969	47412	21889	19785	15	0	22362	90056	89969	90054	90046	90042	86882	90076	100237	90052	89995	86882	90001	90056	89996	90054	89982	90000	89999	89997	52695	86847	90040	90044	97291	49985
2SOBe25c	16376	90802	17762	17760	35642	51513	35604	89444	89794	35536	98455	89798	91312	35273	35252	103809	52949	29203	59662	18686	16010	22355	22362	0	92496	92411	92494	92482	92481	90324	92515	102249	92490	92432	90323	92436	92496	92430	92494	92428	92422	92436	92429	54783	90283	92473	92605	101940	62309
2SHCe1c	89859	70642	93565	93556	88411	93833	88347	69129	69915	88393	74507	69911	69623	86086	86023	103406	94878	104612	101040	93279	89663	90053	90056	92496	0	17	14	17	26	5920	35	103006	9	45	5947	52	14	19	16	39	62	47	41	94675	5922	7	14	101412	102761
2SHCe3c	89855	70597	93497	93488	88407	93757	88343	69118	69892	88389	74460	69891	69549	86079	86017	103395	94791	104612	101044	93278	89571	89965	89969	92411	17	0	6	20	21	5894	27	102997	14	38	5919	34	5	2	8	30	47	30	32	94327	5894	16	21	101339	102694
2SHCe4c	89855	70642	93561	93552	88407	93831	88343	69129	69912	88389	74510	69908	69619	86083	86020	103407	94820	104608	101038	93275	89659	90051	90054	92494	14	6	0	6	15	5923	21	103007	9	35	5948	38	8	7	4	29	50	35	37	94325	5923	14	15	101415	102763
2SHCe5c	89859	70631	93566	93557	88411	93812	88347	69117	69892	88393	74494	69891	69624	86084	86021	103399	94793	104612	101054	93279	89660	90043	90046	92482	17	20	6	0	13	5926	21	102988	10	34	5946	34	13	12	2	22	51	34	35	94308	5931	24	15	101401	102746
2SHCe6c	89856	70628	93563	93554	88410	93808	88346	69114	69891	88392	74491	69890	69619	86081	86018	103397	94794	104609	101046	93276	89657	90039	90042	92481	26	21	15	13	0	5933	30	102992	23	39	5951	39	14	13	11	35	56	35	34	94318	5932	37	16	101405	102741
2SHCe7c	88364	69394	90732	90724	89527	91579	89432	68527	68617	89478	64651	68618	65669	85415	85352	103867	91964	91521	92498	90935	89360	86884	86882	90324	5920	5894	5923	5926	5933	0	5945	104198	5917	5909	41	5913	5982	5889	5922	5943	5931	5914	5916	93492	18	5931	5924	104894	93089
2SHCe8c	89876	70664	93582	93573	88428	93849	88364	69150	69926	88410	74524	69925	69641	86084	86021	103428	94892	104629	101085	93296	89677	90073	90076	92515	35	27	21	21	30	5945	0	103021	30	50	5967	53	29	28	19	44	71	50	55	94685	5948	35	30	101435	102780
2SHCe9c	99586	108105	103808	103807	99902	102924	99869	106729	105971	99836	105450	105976	106525	95302	95240	56883	102204	104221	101313	103692	100089	100238	100237	102249	103006	102997	103007	102988	102992	104198	103021	0	103004	102544	104169	102547	103011	103029	103002	102956	102522	102550	102474	105412	104115	102992	102987	17198	103900
2SHCe10c	89855	70637	93561	93552	88407	93827	88343	69124	69907	88389	74500	69906	69618	86083	86020	103401	94874	104608	101036	93275	89659	90049	90052	92490	9	14	9	10	23	5917	30	103004	0	42	5940	43	15	14	13	32	53	42	42	94671	5919	6	11	101410	102757
2SHCe11c	89789	70356	93436	93427	87951	93262	87887	68878	69383	87933	74236	69370	69300	85537	85474	102601	94307	104551	100564	93218	89574	89991	89995	92432	45	38	35	34	39	5909	50	102544	42	0	5929	25	39	41	33	30	43	20	21	94188	5910	44	39	100881	101891
2SHCe12c	88343	69334	90713	90705	89529	91590	89434	68468	68610	89480	64581	68608	65600	85406	85343	103821	91962	91502	92487	90916	89347	86884	86882	90323	5947	5919	5948	5946	5951	41	5967	104169	5940	5929	0	5933	6009	5914	5944	5963	5954	5936	5934	93507	20	5956	5948	104837	93074
2SHCe13c	89861	70626	93503	93494	87958	93264	87894	69148	69421	87940	74506	69408	69568	85544	85481	102845	94378	104618	100566	93285	89580	89997	90001	92436	52	34	38	34	39	5913	53	102547	43	25	5933	0	38	44	36	39	24	5	10	94211	5918	46	37	100882	102223
2SHCe14c	89857	70648	93563	93554	88409	93831	88345	69135	69912	88391	74509	69911	69619	86084	86021	103407	94822	104610	101036	93277	89661	90053	90056	92496	14	5	8	13	14	5982	29	103011	15	39	6009	38	0	5	12	35	48	33	29	94329	5981	15	12	101418	102761
2SHCe15c	89856	70615	93498	93489	88408	93765	88344	69137	69917	88390	74490	69910	69553	86084	86021	103413	94875	104613	101063	93280	89575	89992	89996	92430	19	2	7	12	13	5889	28	103029	14	41	5914	44	5	0	11	33	56	39	43	94666	5886	18	11	101365	102720
2SHCe16c	89855	70646	93561	93552	88407	93828	88343	69132	69910	88389	74506	69909	69623	86080	86017	103406	94873	104608	101064	93275	89656	90051	90054	92494	16	8	4	2	11	5922	19	103002	13	33	5944	36	12	11	0	25	54	33	36	94675	5925	16	13	101416	102759
2SHCe18c	89858	70586	93563	93557	88400	93756	88336	69072	69856	88379	74452	69846	69576	86073	86013	103350	94744	104610	100995	93277	89663	89979	89982	92428	39	30	29	22	35	5943	44	102956	32	30	5963	39	35	33	25	0	57	38	41	93979	5948	34	35	101357	102686
2SHCe19c	89846	70628	93489	93480	87946	93229	87882	69150	69407	87928	74501	69400	69558	85528	85465	102819	94364	104604	100524	93271	89565	89996	90000	92422	62	47	50	51	56	5931	71	102522	53	43	5954	24	48	56	54	57	0	23	23	93325	5930	59	56	100859	102179
2SHCe20c	89859	70628	93501	93492	87956	93264	87892	69150	69416	87938	74502	69409	69566	85542	85479	102843	94376	104616	100564	93283	89578	89995	89999	92436	47	30	35	34	35	5914	50	102550	42	20	5936	5	33	39	33	38	23	0	7	94210	5914	46	33	100884	102221
2SHCe21c	89857	70582	93499	93490	87953	93221	87889	69104	69415	87935	74468	69405	69501	85538	85475	102813	94374	104614	100562	93281	89576	89993	89997	92429	41	32	37	35	34	5916	55	102474	42	21	5934	10	29	43	36	41	23	7	0	94192	5914	40	38	100769	102219
2SHCe22c	54803	93447	57742	57740	52653	45991	52613	93485	91371	52548	91112	91394	93700	48973	48975	105095	47515	57214	43370	56914	55703	52698	52695	54783	94675	94327	94325	94308	94318	93492	94685	105412	94671	94188	93507	94211	94329	94666	94675	93979	93325	94210	94192	0	93493	94144	94318	102615	41601
2SHCe23c	88306	69286	90674	90666	89492	91559	89397	68419	68579	89443	64543	68577	65563	85374	85311	103751	91946	91463	92477	90877	89307	86849	86847	90283	5922	5894	5923	5931	5932	18	5948	104115	5919	5910	20	5918	5981	5886	5925	5948	5930	5914	5914	93493	0	5935	5929	104789	93045
2SHCe24c	89861	70628	93568	93559	88413	93820	88349	69114	69897	88395	74493	69893	69620	86085	86022	103391	94795	104614	101024	93281	89662	90037	90040	92473	7	16	14	24	37	5931	35	102992	6	44	5956	46	15	18	16	34	59	46	40	94144	5935	0	23	101402	102740
2SHCe25c	89859	70626	93566	93557	88411	93810	88347	69112	69890	88393	74489	69889	69621	86084	86021	103391	94793	104612	101020	93279	89660	90041	90044	92605	14	21	15	15	16	5924	30	102987	11	39	5948	37	12	11	13	35	56	33	38	94318	5929	23	0	101397	102740
2SIAe1c	98314	104735	100700	100670	99202	100846	99172	104154	102823	99275	105167	102826	105450	94402	94330	55964	100592	101898	99801	101345	98334	97282	97291	101940	101412	101339	101415	101401	101405	104894	101435	17198	101410	100881	104837	100882	101418	101365	101416	101357	100859	100884	100769	102615	104789	101402	101397	0	99200
2SIAe2c	54354	90723	56141	56139	52403	38260	52319	90271	91406	52308	88269	91406	92799	49496	49492	111615	48656	56250	28633	55911	62916	49983	49985	62309	102761	102694	102763	102746	102741	93089	102780	103900	102757	101891	93074	102223	102761	102720	102759	102686	102179	102221	102219	41601	93045	102740	102740	99200	0
2SIAe3c	47218	98317	51650	51649	43916	53187	43885	95118	90756	43864	96808	90758	96498	40660	40651	102640	49340	53161	49542	51921	45364	47715	47570	50830	93903	93897	93904	93895	93888	98485	93929	107890	93899	93359	98635	93366	93906	93910	93904	93828	93351	93363	93361	57984	98447	93892	93884	108692	54125
2SIAe4c	100486	103832	100505	100494	96237	97925	96321	103868	108606	96176	107478	108609	104439	91245	91164	42670	104320	102350	100534	100003	96542	95600	95589	97197	104755	104744	104760	104743	104742	106168	104781	60469	104753	104007	106086	104253	104762	104777	104760	104701	104230	104253	104215	106439	106036	104745	104738	60448	102369
2SIAe5c	99375	107715	101980	101980	100089	103571	100056	106233	106176	100023	104978	105946	104129	94710	94651	56577	103123	103260	103413	103435	99322	97203	97203	101398	102766	102689	102766	102742	102748	103564	102778	3483	102762	102234	103516	102235	102822	102722	102759	102709	102214	102240	102200	106290	103463	102748	102742	16857	103175
2SIAe6c	104079	106435	104211	104210	99676	101483	99648	105950	105988	99613	109523	106053	108229	92011	92031	42756	106927	105325	103684	103930	99464	98750	98760	102366	104782	104763	104784	104772	104772	106644	104807	60361	104780	104091	106606	104342	104875	104835	104786	104732	104357	104382	104309	107063	106476	104763	104768	58647	101774
2SIAe7c	94214	94959	93878	93875	94079	96312	93980	94169	91002	93970	90196	90801	92452	88786	88724	98010	96397	96819	96797	94004	94496	90047	90048	94120	84766	84676	84766	84747	84751	84405	84779	95701	84761	84629	84320	84710	84768	84701	84765	84704	84700	84707	84709	101154	84358	84740	84742	95798	97547
2SIAe8c	67931	108591	71432	71420	70450	77315	70448	106578	99875	70403	101963	99874	107114	65215	65166	112078	76036	73514	79323	70679	71013	73680	73682	76252	105146	105021	104969	105019	105020	105414	105157	112363	105141	104509	105409	104517	105014	105149	105141	104966	104503	104515	104467	80090	105370	105024	105019	108285	77917
2SIAe9c	53298	98073	54471	54505	51018	21174	50992	96643	92934	50919	96205	92941	97510	48876	48859	116151	49526	55519	27665	54026	61496	52871	52888	63447	104724	104409	104407	104409	104405	93288	104739	102692	104720	104126	93210	104229	104409	104725	104718	104409	104188	104227	104225	45693	93246	104411	104409	101591	32500
2SIAe10c	101421	109053	106302	106283	101622	103491	101580	107634	106157	101682	109958	105922	110125	95022	94948	58124	103607	105830	102654	104560	100932	102177	102243	105950	104411	104344	104414	104400	104404	104223	104434	16124	104409	103887	104166	103890	104414	104368	104415	104356	103889	103889	103855	104980	104118	104401	104396	7585	102255
2HUAe10cef	92158	81861	95138	95134	89579	92618	89555	81058	82453	89521	91192	82517	84958	84343	84292	85466	91484	105233	101634	95538	92954	90995	91004	92617	80811	80735	80809	80807	80798	79314	80837	92547	80807	80758	79311	80759	80809	80749	80814	80763	80743	80757	80690	93687	79273	80802	80803	91462	99301
2HUAe11cef	90370	68	95853	95822	88687	101799	88585	85	75697	88756	16595	75820	12134	84174	84129	115790	104190	101456	95145	95023	98152	88639	88640	100473	80024	79975	80024	80009	80006	70122	80042	107876	80016	79698	70065	79968	80030	79994	80024	79964	79967	79967	79841	93718	70015	80009	80004	104557	95198
2HUAe13cef	101403	107068	102326	102306	100850	102251	100820	107094	104429	100922	110437	104542	106559	95848	95774	57608	102965	103422	104176	101971	100107	100272	100283	103229	103884	103875	103887	103872	103876	105707	103907	20058	103882	103418	105651	103421	103890	103902	103888	103829	103396	103423	103386	105569	105602	103873	103868	1266	100440
2HUAe14cef	92475	82167	95447	95443	89892	92792	89868	81364	82467	89834	91504	82531	85270	84656	84605	85467	91794	105542	101944	95847	93135	91310	91319	92798	81002	80926	81000	80998	80989	79632	81028	92547	80998	80950	79628	80951	81000	80940	81005	80954	80935	80949	80882	93971	79590	80993	80994	91455	99610
2HUAe15cef	98719	105085	101162	101141	99416	101144	99386	104429	103251	99489	105586	103254	105703	94855	94781	56041	101020	102419	100282	102075	98737	97636	97645	102457	101842	101768	101845	101831	101835	105245	101865	17423	101840	101311	105188	101314	101848	101795	101846	101787	101289	101316	101231	102754	105140	101832	101827	147	99822
2HUAe16cef	98443	103985	100606	100584	99335	101122	99305	103923	104165	99408	104422	104456	107454	94542	94464	56156	100699	103646	103000	100905	98349	97635	97646	101530	100601	100592	100604	100589	100593	104774	100624	16675	100599	100135	104717	100138	100607	100619	100605	100546	100113	100140	100023	104297	104669	100590	100585	167	99417
2HUAe17cef	93965	73700	95384	95175	90021	93577	90045	73154	67949	89965	81253	67798	72570	86850	86781	110088	96100	105294	103909	94177	92303	90076	90099	94250	60069	60021	60066	59632	60063	56085	60093	111445	60062	60023	56063	60025	60111	60071	60071	60008	60063	60065	60028	94407	55987	60063	60058	109729	103585
2HUAe18cef	43454	89044	45336	45336	35652	54206	35630	87496	90134	35599	89426	90138	89743	34558	34519	98878	49908	46382	50002	45880	43995	41137	41141	45157	88165	88101	88163	88153	88153	87632	88182	104322	88161	87589	87630	87595	88165	88121	88162	88096	87579	87593	87591	52946	87594	88147	88151	103553	54439
2HUAe19cef	100975	105172	103655	103633	100897	101687	100867	105205	104345	100969	105197	104458	108097	96463	96391	56491	102992	104509	100964	103348	100511	100631	100641	103619	103908	103869	103911	103896	103900	102920	103931	20492	103906	103411	102865	103414	103911	103892	103912	103853	103386	103413	103379	103445	102815	103897	103892	2066	101134
2HUAe1cef	100995	105274	103671	103649	100938	101686	100908	105308	104381	101010	105287	104494	108201	96463	96391	56539	103017	104525	100964	103347	100532	100641	100651	103617	103909	103870	103912	103897	103901	102921	103932	20519	103907	103412	102866	103415	103912	103893	103913	103854	103387	103414	103380	103446	102816	103898	103893	2097	101133
2HUAe20cef	45406	95378	49000	48789	42385	54655	42360	92391	90550	42333	94881	90549	95858	38683	38671	102473	48973	51897	52135	49771	43882	45790	45775	48047	96379	96268	96289	96271	96265	91479	96400	105152	96375	95831	91465	95837	96290	96383	96374	96215	95836	95835	95833	91419	91425	96267	96265	105325	55768
2HUAe21cef	98723	104648	101217	100990	99626	101728	99596	104309	103818	99699	104895	103821	106969	94807	94735	56122	100844	102386	103226	101349	98696	97774	97785	102159	101260	101187	101263	101249	101253	105406	101283	16955	101258	100729	105349	100732	101266	101213	101264	101205	100707	100734	100617	104515	105301	101250	101245	634	100167
2HUAe22cef	87458	71038	91344	91105	87189	98496	87125	69595	66665	87286	70585	66426	68910	82307	82303	114398	98219	95308	92462	89421	96221	86657	86677	99795	68210	68198	68209	68206	68207	58059	68231	109352	68205	68237	57993	68242	68214	68213	68209	68138	68244	68243	68125	90067	57958	68201	68202	107708	95348
2HUAe24cef	25117	92127	22895	22891	35779	54063	35749	91853	93812	35687	96745	93819	91044	36889	36859	103703	53077	22710	53090	21363	18721	21949	22056	19697	94077	94058	94078	94070	94067	91421	94095	103004	94073	93574	91408	93580	94079	94079	94074	94014	93570	93578	93576	57613	91376	94060	94066	103579	53442
2HUAe25cef	100857	105389	103614	103592	100937	101687	100907	105423	104343	101009	105567	104456	108314	96447	96373	56509	102992	104585	100964	103426	100392	100631	100641	103584	103957	103917	103960	103945	103949	102975	103980	20485	103955	103460	102920	103463	103960	103941	103961	103902	103435	103462	103428	103446	102870	103946	103941	2060	101133
2HUAe26cef	98823	104841	101036	101015	99536	101084	99506	104282	103237	99609	105298	103265	105642	94888	94814	56116	101062	102312	100305	101669	98842	97706	97717	102320	101653	101579	101656	101642	101646	103716	101676	17135	101651	101122	103659	101125	101659	101606	101657	101598	101100	101127	101010	102265	103611	101643	101638	147	99438
2HUAe27cef	102555	107241	104477	104457	100782	103150	100752	107276	105317	100854	109238	105431	108619	97138	97064	57714	103403	104652	103373	104214	100418	101070	101080	104227	104991	104951	104994	104979	104983	106491	105014	21173	104989	104494	106435	104497	104997	104978	104995	104936	104472	104499	104462	103970	106386	104980	104975	1962	100480
2HUAe28cef	99739	107806	103147	103127	100406	103276	100376	106747	106342	100478	106696	106455	108434	95122	95048	56818	104954	105595	103892	103813	99893	101412	101423	104565	104478	104382	104481	104466	104470	106738	104501	18842	104476	103925	106700	103928	104535	104409	104482	104423	103903	103930	103813	106102	106649	104467	104462	1387	101152
2HUAe29cef	35461	83763	35240	35230	25763	49930	25738	83761	84581	25674	84715	84487	84466	6096	6090	93855	48654	36102	48973	34984	35064	31428	31446	34531	85329	85322	85325	85326	85323	85090	85343	95361	85325	85325	85103	85332	85327	85326	85322	85326	85290	85330	85319	51596	85167	85328	85326	93761	48192
2HUAe2cef	11601	95978	13470	13470	32645	53846	32639	92959	89866	32571	104739	89869	95794	32291	32288	103982	49317	25489	57018	14749	12512	24255	24266	18740	94810	94791	94810	94791	94788	88733	94826	101345	94806	94744	88726	94816	94810	94811	94805	94736	94802	94814	94721	53581	88682	94795	94789	99792	63848
2HUAe30cef	100172	106343	102716	102695	99483	102464	99453	105970	104856	99556	106509	104922	107820	95606	95534	57072	102935	103699	102423	102229	100228	98839	98856	103543	103489	103416	103492	103478	103482	107199	103512	17960	103487	102958	107156	102961	103495	103442	103493	103434	102936	102963	102846	109919	107102	103479	103474	227	100129
2HUAe31cef	100341	105921	104347	104327	100985	102782	100955	105957	105316	101057	106046	105429	109367	96196	96124	56761	103697	105333	101530	104166	100325	100488	100498	104813	104082	104043	104085	104070	104074	104320	104105	19889	104080	103585	104262	103588	104088	104069	104086	104027	103563	103590	103553	103643	104214	104071	104066	2054	101582
2HUAe32cef	43431	89066	45338	45338	35665	54210	35645	87516	90134	35612	89615	90138	89764	34571	34534	98993	49912	46917	50009	46214	44003	41157	41159	45164	88167	88103	88165	88155	88155	87633	88184	104342	88163	87591	87631	87597	88167	88123	88164	88098	87581	87595	87593	52936	87595	88149	88153	103732	54607
2HUAe33cef	25996	82873	26130	26127	31955	52524	31917	82309	86796	31845	96718	86798	87741	34023	34007	99225	49838	36985	61517	26006	23026	16791	16802	23636	92127	92094	91775	92095	91719	85456	92125	98067	91680	92135	85433	92141	92129	91693	92104	92064	92126	91696	92105	56061	85405	92089	92091	96179	62065
2HUAe35cef	43437	89066	45345	45345	35668	54213	35645	87518	90139	35615	89613	90143	89764	34572	34534	98900	49972	46591	50071	45889	44003	41147	41151	45200	88227	88163	88226	88216	88216	87695	88244	104343	88223	87651	87693	87658	88228	88183	88225	88158	87642	87655	87653	52993	87657	88209	88213	103740	54669
2HUAe36cef	87870	68255	92039	92031	87849	93627	87819	67428	68232	87802	69493	68218	68462	86832	86769	106435	91829	95463	93749	92419	89368	86855	86861	91617	11657	11585	11654	11643	11642	9908	11677	103844	11648	11607	9851	11605	11658	11608	11656	11592	11622	11608	11596	93174	9908	11637	11639	101211	95025
2HUAe37cef	100193	106344	102716	102695	99496	102464	99466	105971	104865	99569	106506	104931	107821	95608	95534	57073	102935	103512	102423	102231	100249	98854	98871	103545	103491	103417	103494	103480	103484	107201	103514	17964	103489	102960	107158	102963	103497	103444	103495	103436	102938	102965	102848	109920	107104	103481	103476	231	100127
2HUAe38cef	43440	89064	45349	45349	35670	54222	35650	87516	90136	35617	89611	90140	89763	34574	34537	98899	49971	46596	50073	45893	44008	41148	41152	45202	88227	88163	88225	88215	88215	87695	88244	104347	88223	87651	87693	87657	88227	88183	88224	88158	87641	87655	87653	52980	87657	88209	88213	103742	54670
2HUAe3cef	100975	105172	103654	103632	100896	101687	100866	105205	104343	100968	105199	104456	108098	96447	96373	56491	102992	104508	100964	103349	100511	100633	100643	103621	103908	103868	103911	103896	103900	102919	103931	20492	103906	103411	102862	103414	103911	103892	103912	103853	103386	103413	103379	103444	102813	103897	103892	2071	101134
2HUAe4cef	97049	102217	99665	99641	94435	94562	94519	102219	106785	94374	102102	106788	102571	90204	90123	41226	102079	99864	96821	98338	94179	92747	92736	95926	103425	103414	103430	103413	103412	105107	103451	59246	103423	102677	105050	102923	103432	103447	103430	103416	102900	102923	102885	104096	104975	103415	103408	59260	100767
2HUAe5cef	99033	102129	100692	100671	98063	99200	98033	102036	102907	98136	101386	102793	102817	94862	94790	54423	101541	100793	99209	99946	98081	95607	95618	99929	99200	99192	99203	99188	99192	101983	99223	16793	99198	98734	101926	98737	99206	99218	99204	99145	98712	98739	98622	102691	101878	99189	99184	491	98374
2HUAe6cef	99404	109175	103465	103464	100180	103471	100147	107760	107136	100114	105723	107177	106479	94649	94586	60177	103475	104156	102725	102689	99941	100528	100527	103389	105087	105078	105087	105068	105074	103708	105104	463	105083	104622	103661	104623	105092	105108	105085	105032	104600	104628	104584	104989	103609	105072	105068	16265	104497
2HUAe7cef	90380	53	95749	95718	88698	93262	88596	67	76194	88767	12198	76316	11789	85037	84992	107142	95530	96752	91461	94922	89235	88706	88709	91104	70983	70935	70983	70969	70966	69762	71002	108368	70975	70679	69702	70949	70989	70953	70984	70924	70948	70948	70822	94463	69654	70969	70964	105142	90734
2HUAe8cef	97433	106179	100329	100327	99952	109670	99919	105560	103757	99886	104690	103761	104211	93972	93909	66989	109929	102091	102339	100204	107613	97354	97353	109317	109832	109823	109832	109808	109814	101692	109844	2685	109828	109368	101644	109369	109836	109855	109825	109778	109347	109373	109334	107071	101592	109814	109808	15531	103899
2HUAe9cef	87709	71143	91385	91146	88048	99404	87984	69700	67331	88145	70620	67092	69012	83109	83034	115271	99053	95352	93297	89470	96258	86706	86726	99827	68286	68274	68285	68282	68283	58135	68307	110037	68281	68263	58069	68268	68290	68289	68285	68212	68270	68269	68151	90871	58034	68277	68278	108592	96188
2HUBe12m	48170	91003	45088	45086	40450	48773	40419	91029	87071	40391	93300	87074	92334	38887	38874	103239	48219	46057	47552	44509	44430	43164	43168	45326	91108	91098	91110	91108	91101	93384	91134	102591	91104	90565	93386	90572	91111	91116	91109	91036	90558	90569	90567	52019	93338	91093	91097	103297	51629
2HUBe13cef	90378	57	95853	95822	89207	93182	89105	73	76286	89276	11963	76403	11928	84670	84619	107158	95444	97334	91742	94885	89139	88789	88786	91254	70522	70474	70522	70508	70505	69501	70541	108376	70514	70218	69445	70488	70528	70492	70523	70463	70487	70487	70361	93979	69393	70508	70503	105131	91261
2HUBe14cef	98852	105000	101076	101055	99932	101383	99902	104344	103948	100005	105416	103976	108451	94861	94787	55740	100899	104281	100532	101989	98870	97522	97524	102667	101843	101769	101846	101832	101836	105588	101866	16804	101841	101312	105531	101315	101849	101796	101847	101788	101290	101317	101232	103676	105483	101833	101828	221	100263
2HUBe15m	100664	106003	104856	104856	102969	101946	102932	105994	106182	102903	104418	106184	104482	93061	92996	35602	106439	104822	101908	104786	98818	98033	98055	103250	102406	102390	102407	102385	102388	103978	102421	59046	102402	101602	103934	101848	102409	102407	102405	102390	101823	101845	101836	102386	103856	102388	102380	57095	101525
2HUBe17cef	98751	109687	103319	103320	99640	104528	99607	108202	106809	99574	115464	106600	105417	94401	94344	58804	105796	114211	112132	103755	99956	98261	98260	103474	104625	104549	104625	104611	104615	102584	104644	2416	104623	104092	102444	104095	104626	104573	104625	104577	104067	104094	104060	104192	102466	104614	104609	16764	113808
2HUBe19m	104727	108197	105247	105244	99282	100479	99244	107645	105988	99219	110164	105763	107519	93258	93195	37723	107348	107532	101340	106096	99882	100775	100785	103100	104254	104187	104258	104252	104254	106420	104277	59656	104252	103506	106388	103761	104301	104252	104258	104215	103776	103800	103757	103537	106258	104245	104250	58335	101941
2HUBe20m	105731	106816	105451	105449	99068	99211	99032	106850	104901	99005	108865	104903	106651	93712	93649	37431	105566	107337	104857	103860	99906	98092	98102	104091	103384	103373	103386	103380	103382	105265	103407	61909	103382	102694	105239	102947	103387	103398	103386	103345	102947	102946	102870	103981	105154	103375	103380	61129	101714
2HUBe21cef	54738	97384	57191	57190	50986	12405	50954	96865	93897	50888	95202	93945	98420	48679	48666	108471	39547	56837	28128	56494	53685	51815	51826	55412	94821	94494	94520	94517	94515	94339	94833	105818	94815	94192	94355	94293	94563	94835	94812	94514	94296	94334	94264	47031	94273	94522	94519	102941	31186
2HUBe22cef	97400	102384	99161	99188	94682	97015	94645	102385	108381	94621	104124	108384	105129	91195	91114	43683	102790	101029	98923	98781	95568	93681	93669	96853	101566	101556	101571	101561	101560	105274	101592	61903	101564	100818	105217	101064	101573	101588	101571	101505	101041	101064	101026	106581	105142	101557	101556	60876	102291
2HUBe23cef	52845	95690	57185	57170	54276	32948	54251	95691	91713	54178	101713	91970	96358	49473	49470	108453	43359	66786	40570	56362	55485	49602	49607	55680	94722	94706	94722	94710	94705	93642	94741	102673	94718	94145	93647	94224	94720	94719	94720	94665	94181	94222	94202	39762	93610	94712	94702	98681	38854
2HUBe25cef	97311	102346	99132	99115	94588	96912	94551	102347	107748	94527	104077	107751	105081	91108	91024	43728	102753	101004	98892	98754	95479	93648	93637	96764	101517	101505	101522	101512	101511	105223	101543	61915	101515	100769	105165	101015	101524	101539	101522	101456	100992	101015	100977	106544	105091	101508	101507	60824	102258
2HUBe28cef	88494	70191	93051	93042	90614	92162	90519	69782	69366	90565	65588	69363	66338	86365	86302	105216	92980	93492	93651	93279	88760	88647	88653	90114	5890	5852	5881	5884	5887	483	5903	105186	5887	5863	498	5871	5937	5844	5880	5901	5886	5869	5870	94774	479	5901	5894	105803	93181
2HUBe2cef	99681	106545	100408	100388	98795	102044	98765	105085	104155	98867	106366	104092	105053	94778	94705	55237	101048	102762	100508	100960	98596	98445	98456	103536	103610	103540	103614	103597	103601	104318	103634	17912	103608	103084	104263	103088	103616	103568	103615	103556	103061	103089	102971	103212	104214	103599	103594	991	99570
2HUBe31cef	99433	105867	102566	102546	99745	101989	99715	105898	103564	99817	105771	103677	106888	94923	94849	56741	101990	104123	102000	102688	100084	100936	100947	103774	104052	104021	104051	104053	104057	105854	104071	20681	104050	103551	105788	103554	104054	104035	104052	104056	103529	103556	103519	102918	105749	104054	104053	2183	100193
2HUBe33cef	92561	84051	95168	95163	90099	93724	90083	84078	82381	90217	91170	82454	85395	87055	87003	83503	93544	103410	101751	94107	95117	88868	88883	92422	78927	78907	78924	78918	78910	77940	78951	91284	78922	78951	77877	78952	78924	78923	78930	78861	78943	78950	78929	93037	77899	78914	78913	88726	99552
2HUBe4m	6793	92296	11392	11382	35991	50078	35988	91489	89648	35923	92286	89558	91442	36944	36914	104831	49153	12034	50989	11931	2395	21488	21488	14319	88957	88890	88953	88954	88951	90478	88971	101019	88953	88893	90414	88899	88955	88894	88950	88954	88884	88897	88895	59305	90512	88956	88954	98860	54299
2HUBe8m	102276	106310	104990	104974	101402	104492	101373	105818	104407	101475	118670	104448	108528	95159	95082	53735	103884	115275	112931	105786	103221	101687	101686	105918	105337	105303	105339	105324	105328	106344	105360	19453	105335	104845	106284	104848	105381	105367	105341	105281	104861	104888	104404	106481	106206	105325	105320	9875	110972
2HUBe9cef	99931	107028	103438	103417	101118	103165	101088	107062	104729	101190	106816	104842	108269	96055	95981	57745	103184	105033	103277	103575	100351	102129	102139	104552	105255	105215	105258	105243	105247	106540	105278	21373	105253	104758	106484	104761	105261	105242	105259	105200	104736	104763	104726	105145	106435	105244	105239	2126	101407
2HUCe1cef	105919	109046	106682	106681	100156	101333	100119	108815	108095	100093	111045	107885	109296	93732	93670	37198	108069	107060	103381	105893	102067	100010	100011	103507	104312	104297	104317	104306	104309	104656	104334	54551	104310	104079	104545	104335	104316	104327	104317	104267	104307	104332	104262	102816	104532	104294	104301	54674	103274
2HUCe2cef	14540	90028	15315	15314	36084	53233	36071	89779	90133	36009	98588	90219	88142	34766	34736	99872	50998	26406	60605	14933	10030	23966	23966	19498	92204	92197	92200	92201	92198	88031	92218	97095	92200	92200	88019	92206	92202	92201	92197	92201	92191	92204	92202	56720	87979	92203	92201	95246	64593
2HUCe3cef	87394	68471	91232	91198	88284	92987	88184	67172	65752	88338	78427	65795	72146	84132	84059	110309	93728	103173	102310	90961	90005	87120	87117	93119	62956	62901	62599	62972	62596	57355	62977	107368	62508	62871	57290	62875	62952	62449	62955	62916	62886	62429	62872	91544	57257	62969	62970	108750	103285
2HUCe4cef	108045	114529	110156	109932	101880	106890	101843	111531	106924	101847	114792	106925	111527	94797	94737	621	108502	113361	103747	111320	102415	106610	106597	108273	109975	109965	109978	109971	109968	109033	110000	62596	109973	109182	109007	109426	109977	109997	109977	109934	109399	109423	109397	108042	108924	109961	109962	59575	107347
2HUCe5cef	99620	106022	103524	103505	100854	103720	100824	104640	104308	100926	105707	104422	106435	94385	94311	56674	103584	104662	103151	102484	100365	100201	100212	104905	104446	104363	104449	104429	104433	104789	104463	16465	104444	103912	104754	103915	104453	104397	104444	104385	103891	103918	103880	105442	104694	104430	104425	2617	101634
2HUCe6cef	14176	100086	19089	19090	38354	60137	38313	97314	92132	38245	100446	92186	100871	36751	36734	110168	54307	21015	56103	20558	10905	26730	26735	20720	98306	97948	97972	97955	97952	95492	98327	109016	98302	98240	95474	98313	98044	98328	98306	97915	98319	98332	98308	65253	95414	97951	97951	104721	60969
2HUCe7cef	98353	103599	100646	100622	96181	96717	96265	103638	107889	96120	103002	107892	103226	89932	89851	42186	102488	100597	98339	99370	96018	94170	94159	96865	104438	104427	104443	104426	104425	105829	104464	60122	104436	103690	105773	103936	104445	104460	104443	104384	103913	103936	103898	105668	105697	104428	104421	59825	101528
2HUCe8cef	99439	107582	101504	101482	99810	103085	99780	106088	106227	99883	106539	106103	106837	94215	94143	58152	103644	103195	103071	102059	99943	98593	98605	103759	104182	104111	104185	104171	104175	103701	104205	17983	104180	103653	103644	103656	104239	104137	104186	104127	103631	103658	103621	105091	103596	104172	104167	833	100485
2HUCe9cef	97495	102892	99352	99335	95056	96995	95019	102893	109244	94995	103890	109272	105177	91189	91108	43764	103468	101495	99200	98839	95536	94124	94113	96976	102901	102891	102906	102896	102895	105322	102927	61975	102899	102153	105265	102399	102908	102923	102906	102840	102376	102399	102361	106623	105190	102892	102891	60881	102764
2SIAe11c	99386	107472	101863	101863	100027	103575	99994	105989	106183	99961	104477	105953	103888	94708	94646	56702	103120	103143	103410	103316	99322	97239	97239	101291	102733	102656	102733	102711	102717	103523	102747	3489	102729	102202	103478	102203	102789	102688	102728	102678	102180	102208	102165	106286	103423	102715	102711	16790	103172
2SIAe12c	90090	60	96691	96661	89473	94090	89371	89	75375	89542	21237	75495	12163	85678	85628	107698	97321	106710	99826	95715	89500	88244	88246	92271	72391	72346	72391	72380	72377	68637	72413	108207	72386	72105	68577	72375	72397	72364	72395	72335	72377	72377	72331	93312	68526	72377	72375	104829	100377
2SIAe14c	90116	57	96506	96476	88862	93865	88760	84	74870	88931	21165	74993	12717	85204	85153	106866	96766	106644	99642	95649	89589	88414	88416	92289	72551	72503	72551	72537	72534	68381	72570	107420	72543	72280	68321	72550	72557	72521	72552	72491	72549	72549	72503	93737	68273	72537	72532	104023	99972
2SIAe15c	99130	108254	103040	103039	99856	102982	99823	106839	106503	99790	104979	106544	105839	94545	94483	60099	103235	103740	102403	102272	99688	100027	100026	102914	104542	104511	104542	104503	104507	103282	104537	418	104540	104078	103231	104081	104547	104563	104518	104490	104056	104084	104046	103703	103178	104506	104501	16238	103970
2SIAe16c	99382	107432	101860	101860	100057	103785	100024	105946	106162	99991	104703	105932	103886	94734	94672	57051	103120	103131	103414	103304	99332	97106	97106	101285	102701	102624	102701	102679	102685	103530	102715	3451	102697	102170	103483	102171	102706	102656	102696	102646	102148	102176	102102	106270	103428	102683	102679	16780	103172
2SIAe17c	90137	55	96473	96443	89364	94432	89262	55	75384	89433	21133	75507	12686	85845	85800	107696	97346	106608	100201	95613	89557	88374	88370	92239	72552	72503	72552	72537	72534	68371	72570	107803	72544	72280	68312	72550	72558	72536	72552	72492	72549	72549	72503	94270	68263	72537	72532	104560	100537
2SIAe18c	89950	187	96738	96708	88947	93523	88845	209	74775	89016	21072	74896	12155	85042	84991	106959	96766	106875	99262	95880	89432	88305	88305	92101	72398	72349	72398	72383	72380	68553	72416	107465	72390	72141	68497	72411	72404	72382	72398	72337	72410	72410	72364	92780	68448	72383	72378	104214	99811
2SIAe19c	99394	107699	101952	101952	100065	103746	100032	106217	106170	99999	104966	105940	104141	94714	94650	56826	103124	103234	103418	103409	99329	97170	97170	101387	102767	102690	102767	102745	102751	103564	102781	3467	102763	102237	103519	102238	102823	102723	102762	102712	102215	102243	102200	106291	103464	102749	102745	16850	103176
2SIAe20c	89983	39	96455	96425	89240	94241	89138	74	75402	89309	21263	75525	12302	85690	85645	107663	97339	106591	99839	95596	89394	88271	88273	91914	72179	72131	72179	72165	72162	68385	72198	107958	72171	71893	68325	72163	72185	72149	72180	72120	72162	72162	72116	93324	68277	72165	72160	104566	100383
2SIAe21c	102218	104584	101708	101739	99971	101261	99941	104239	104968	100043	116152	105106	110657	93448	93376	57169	104089	111730	112402	101505	100775	98999	99008	103135	104018	103949	104021	104006	104010	103629	104041	17527	104016	103491	103560	103494	104075	103975	104022	103963	103468	103496	103411	103168	103510	104007	104002	777	109216
2SIAe22c	98957	106553	102488	102468	99815	102851	99785	105492	105844	99888	105597	105972	107428	94318	94244	56807	104360	105077	103400	103153	99355	100530	100538	103915	103859	103764	103863	103848	103852	105486	103865	18308	103858	103307	105448	103310	103916	103791	103864	103805	103285	103312	103226	103729	105397	103848	103844	1378	100572
2SIAe23c	99335	106690	102700	102697	99406	101997	99373	106483	106015	99340	104261	106020	106059	95495	95433	57080	102571	103157	101912	102623	99730	98284	98298	100716	101024	101010	101025	101006	101010	104826	101039	891	101022	100557	104778	100560	101029	101042	101020	100973	100536	100563	100489	105051	104723	101009	101004	16743	103654
2SIAe24c	99702	108581	103218	103217	100407	103530	100374	107166	104889	100341	105532	104930	107061	94788	94729	57361	103256	104088	103426	102440	100209	100766	100765	103389	104990	104962	104990	104955	104959	104602	104989	817	104988	104526	104547	104529	104995	105011	104970	104942	104505	104532	104471	106486	104496	104958	104953	18067	104461
2SIAe25c	99319	107607	103326	103325	99476	104292	99443	105772	105773	99410	113688	105778	106228	94841	94777	58834	103483	112278	110124	103195	101202	99344	99343	103259	105189	105116	105190	105172	105176	104526	105204	348	105187	104664	104477	104667	105194	105149	105185	105138	104643	104670	104632	104237	104421	105175	105170	18829	112353
2SIAec8m	47055	96163	50096	50093	45544	56231	45514	94671	91197	45483	96369	91225	95931	41825	41817	103347	52966	52195	51838	50572	46478	47317	47172	47246	94172	93781	93795	93790	93783	97099	94196	107244	94168	93626	97079	93632	93818	94198	94170	93446	93639	93651	93628	62428	97021	93590	93782	105027	53885
2SIAec18m	47107	96482	50203	50200	45594	56191	45566	94990	91229	45540	96946	91257	96251	41859	41849	103201	52909	52301	51802	50680	46531	47346	47202	47350	94189	93798	93812	93807	93800	97126	94213	107376	94185	93643	97106	93649	93835	94215	94187	93463	93655	93668	93645	62444	97048	93607	93799	105225	53833
2SOAec6m	47347	95988	50436	50435	45732	55965	45702	94496	91002	45680	96615	91027	95961	41916	41903	101512	52729	52444	50845	50756	46578	47506	47362	47330	93489	93097	93112	93107	93100	96842	93513	105607	93485	92943	96825	92949	93135	93515	93487	93046	92956	92968	92945	58044	96764	93095	93099	103520	53393
2SOAe1c	14134	94235	14261	14252	35955	52580	35950	93429	91983	35881	91632	91989	94848	35069	35044	104599	51768	16246	51814	15335	9174	23262	23263	18685	91897	91868	91893	91894	91891	90779	91911	101148	91893	91806	90760	91874	91895	91873	91890	91897	91865	91872	91797	55076	90722	91896	91894	99422	56913
2SOAe2c	87079	67469	91385	91377	87308	92637	87279	66700	66946	87261	68200	66943	68043	85995	85924	105754	91762	95158	93454	91812	88633	85950	85956	91102	11614	11598	11613	11602	11599	11361	11635	103016	11609	11643	11301	11645	11615	11621	11614	11578	11663	11646	11637	92678	11357	11595	11594	100298	95286
2SOAe3c	36148	95344	37833	37826	2609	50617	2612	94563	90411	2606	92536	90414	95397	28312	28303	104968	50709	38895	50977	38529	36169	30065	30218	36452	87909	87908	87906	87907	87906	91066	87907	103170	87906	87912	91075	87919	87907	87913	87903	87907	87917	87917	87913	54781	91038	87908	87907	102861	51142
2SOAe4c	91371	11795	93531	93527	86895	100782	86798	11810	69963	86829	9	69981	17444	84264	84238	114852	101287	95028	89693	93307	97685	87604	87583	98782	75301	75256	75304	75290	75287	64755	75320	105393	75296	75017	64683	75287	75303	75273	75302	75248	75284	75285	75251	91048	64645	75287	75285	104183	88266
2SOAe5c	14142	94957	14272	14263	36557	52591	36552	94151	91996	36483	92236	92002	94859	35082	35059	104602	51782	16295	51827	15346	9181	23286	23287	18697	91899	91871	91895	91896	91893	90781	91913	101152	91895	91808	90762	91876	91897	91875	91892	91899	91867	91874	91799	55677	90724	91898	91896	99433	57528
2SOAe6c	97293	105276	99629	99625	97955	99807	97925	104684	102753	97893	103867	102884	105754	93597	93537	55176	99712	101244	100403	99527	96599	97489	97498	100855	101029	101027	101032	101017	101021	102930	101052	16344	101027	100570	102873	100573	101035	101054	101033	100977	100548	100575	100458	101612	102824	101018	101013	170	98011
2SOAe7c	89203	68761	91550	91542	87445	92231	87351	66858	67122	87396	69661	67120	68466	85957	85894	105577	88954	93064	90742	92155	88012	85499	85497	90884	9980	9956	9979	9966	9963	8597	10001	105129	9975	9953	8521	9953	9983	9981	9978	9916	9971	9954	9953	92597	8593	9961	9962	103364	91595
2SOAe8c	99332	107626	103472	103471	99657	104240	99624	106256	106010	99591	114389	105995	106867	94721	94663	58669	103494	112499	110249	103446	101607	99118	99117	103344	103967	103956	103968	103949	103953	103796	103982	561	103965	103504	103747	103507	103972	103989	103963	103916	103483	103510	103472	103924	103691	103952	103947	19129	112909
2SOAe9c	98684	105591	102329	102328	98286	108781	98253	105510	105885	98220	107522	106196	105133	93835	93773	66295	111067	107822	105659	101539	107456	98760	98774	109161	109991	109977	109992	109973	109977	102502	110006	450	109989	109524	102456	109527	109996	110009	109987	109940	109503	109530	109456	103391	102400	109976	109971	18502	106595
2SOAe10c	89997	16867	93137	93133	86268	92001	86290	15567	73754	86200	12294	73915	14703	83490	83464	105863	93094	95795	91211	91378	86216	88107	88106	89231	71151	71142	71150	71154	71147	69387	71169	104036	71144	70894	69332	71162	71147	71146	71149	71103	71158	71158	71124	91709	69290	71152	71151	105576	90009
2SOAe11c	55480	91972	55010	55009	54455	35084	54424	91535	93634	54396	103458	93640	92307	50899	50894	105896	42841	64300	44715	54876	54327	51444	51449	55474	96565	96321	96331	96319	96309	95788	96588	106808	96561	96064	95797	96068	96329	96571	96563	96268	96024	96066	96064	47484	95757	96318	96308	108182	40880
2SOAe12c	103402	107005	105428	105425	98338	101164	98300	107032	106872	98263	117393	106971	105630	94157	94087	39836	106638	114941	109944	105383	101370	97251	97255	104741	102358	102354	102355	102360	102365	106159	102365	55834	102354	102104	106122	102364	102354	102358	102354	102324	102330	102361	102344	105994	106040	102359	102359	56672	113267
2SOAe13c	14629	92334	15931	15930	34162	53473	34155	91741	90342	34087	91061	90348	93859	33091	33063	102902	51084	16998	52888	17323	10716	23105	23111	19474	90905	90876	90901	90902	90899	91183	90919	100456	90901	90814	91167	90882	90903	90881	90898	90905	90873	90880	90882	58458	91129	90904	90902	99286	55125
2SOAe14c	99038	107236	103668	103667	99448	102656	99415	105860	106588	99382	104898	106593	105916	94788	94724	57665	103079	103485	102477	103554	99431	99157	99156	101648	103005	102993	103005	102986	102990	104007	103020	496	103003	102541	103959	102544	103010	103026	103001	102953	102520	102547	102509	103974	103901	102989	102984	18937	103279
2SOAe15c	99694	108625	103070	103069	100508	103604	100475	107210	107545	100442	105451	107583	107034	94787	94725	59743	103237	103945	103424	102294	100211	100721	100720	103353	104929	104898	104929	104890	104894	103683	104924	554	104927	104465	103632	104468	104930	104946	104905	104877	104440	104467	104410	106452	103580	104893	104888	16301	104525
2SOAe16c	47330	81980	47553	47550	45001	39508	44963	80892	84003	44899	89675	84007	84115	46175	46182	95168	40324	57460	44083	48562	47446	42944	42976	50366	85914	85910	85910	85914	85911	80951	85931	92544	85910	85407	80957	85414	85912	85911	85910	85914	85411	85412	85409	35707	80923	85916	85914	91098	46992
2SOAe17c	87768	68880	92049	92042	87165	92992	87135	68111	67309	87118	69303	67309	69515	86110	86039	104578	90913	95822	92968	92479	89170	86714	86720	91567	10899	10881	10896	10885	10882	9363	10918	102007	10892	10876	9382	10876	10900	10904	10897	10835	10894	10877	10870	92604	9360	10880	10879	99580	95199
2SOAe18c	91079	11796	93250	93246	86911	100481	86809	11821	70838	86845	54	70856	17457	84831	84804	114911	101041	94640	89362	93025	97387	87315	87293	98498	75325	75278	75328	75312	75309	64757	75342	105437	75318	75054	64687	75324	75327	75308	75324	75270	75319	75320	75286	90991	64649	75311	75307	105136	87962
2SOAe19c	99175	106431	102919	102915	99260	109558	99347	105683	103761	99195	104335	103765	103498	91528	91547	49676	114553	105932	101515	102946	106764	98093	98097	110442	113713	113709	113714	113704	113705	102830	113731	59344	113709	112859	102768	113102	113766	113721	113715	113652	113076	113102	113064	106452	102695	113705	113699	56934	102421
2SOAe20c	87552	70245	92955	92947	89652	93612	89547	68196	69344	89593	67306	69138	69563	87765	87702	107046	92400	94468	92310	93546	88734	86341	86348	92161	10689	10665	10684	10676	10677	10876	10709	107056	10680	10713	10901	10713	10741	10688	10688	10635	10728	10716	10693	92685	10875	10668	10676	104660	93521
2SOAe21c	99379	108547	102893	102892	100138	103604	100105	107134	107449	100072	105111	107490	106965	94649	94590	59824	103135	103775	103238	102126	99896	100671	100670	103227	105058	105026	105058	105017	105022	103638	105052	543	105055	104593	103592	104595	105063	105079	105033	105004	104572	104599	104532	106450	103539	105021	105016	16341	104525
2SOAe22c	89607	16098	96136	96132	88530	92493	88640	15153	73865	88482	12268	73868	12854	85095	85055	105778	94857	97933	92363	96669	87607	88916	88913	89578	70095	70024	70094	70093	70088	69516	70108	105752	70088	69780	69456	70048	70091	70031	70090	70043	70054	70044	69962	96820	69417	70091	70090	107318	90046
2SOAe23c	47084	92813	46397	46396	39558	51246	39528	92466	91402	39506	90786	91409	97299	35301	35292	104148	49569	47208	50705	44947	45277	40544	40544	44815	91788	91742	91786	91774	91774	95487	91805	110275	91784	91233	95658	91239	91788	91764	91785	91703	91209	91237	91235	57313	95475	91768	91446	110850	54537
2SOAe24c	89256	54240	90941	90938	86174	93116	86159	52026	72137	86131	51542	72245	49268	86218	86176	109283	95793	92544	93160	90685	88255	84241	84248	89286	67101	67028	67101	67089	67086	64125	67123	110182	67096	66793	64076	67064	67152	67063	67105	67037	67063	67061	67043	92317	64050	67086	67084	106541	92964
2SOAe25c	99000	103391	100622	100612	96160	95715	96244	103431	107846	96099	102552	107872	103811	91545	91464	42186	103274	100819	98037	99100	95291	94868	94857	96884	104172	104161	104177	104160	104159	105997	104198	59668	104170	103424	105940	103670	104179	104194	104177	104117	103647	103670	103632	105799	105865	104162	104155	59406	101742
2RDAe1c	48781	87434	51591	51589	46829	41318	46801	84383	85004	46726	84924	85006	87116	46045	46048	93181	39911	54837	36080	53411	48257	49396	49407	51629	90218	90214	90214	90218	90215	85091	90235	98957	90214	89711	85103	89718	90216	90215	90214	90218	89715	89716	89713	35254	85065	90220	90218	95413	41914
2RDAe2c	36899	98031	37614	37607	2647	53481	2640	96516	91298	2644	103643	91303	97435	29291	29275	106699	52417	48846	61473	38637	37467	30367	30523	39038	92878	92871	92874	92875	92874	96075	92892	105400	92874	92874	96082	92881	92876	92875	92871	92875	92879	92879	92876	60289	96046	92877	92875	104158	62933
2RDAe3c	87558	79522	92195	92192	88168	92141	88065	77247	64036	88102	75995	64054	77647	83832	83784	104312	94324	91484	90239	90917	88359	86509	86512	90700	74310	73961	73975	73943	73957	73761	74312	103343	74305	74046	73753	74068	73977	74299	74311	73919	74046	74066	74051	94026	73720	73956	73954	99927	90931
2SHBe1c	14272	94557	1093	1093	36728	62429	36722	93957	93159	36660	93740	93163	93757	36477	36446	113219	61516	4049	53437	1138	19190	22037	22047	27190	102799	102732	102795	102800	102797	90448	102816	104065	102795	102671	90429	102738	102797	102733	102795	102797	102724	102736	102734	57022	90390	102802	102800	101016	56947
2SHBe2c	89922	68679	93478	93469	89263	92086	89199	68689	70483	89245	63222	70482	72591	85992	85929	105064	94212	94275	93935	92241	88244	87938	87941	90031	802	794	790	801	812	7706	808	103744	795	818	7726	821	796	793	791	810	836	818	819	94084	7706	800	810	101842	93522
2SHBe3c	89906	68687	93449	93440	89245	92152	89182	68698	70494	89227	63230	70490	72586	85934	85871	105057	94277	94252	93956	92214	88218	87928	87931	90035	2590	2590	2592	2588	2589	7738	2607	103733	2583	2613	7756	2612	2588	2589	2590	2609	2628	2611	2602	95539	7741	2588	2278	101814	93523
2SHBe4c	89928	68691	93484	93475	89272	91844	89208	68701	70486	89254	63237	70488	67074	85999	85936	104834	93977	94281	93939	92247	88009	87950	87953	89803	265	263	254	251	256	7702	269	103739	258	280	7724	274	251	252	252	272	291	274	269	93646	7706	273	254	101837	93530
2SHBe5c	89640	68456	93188	93179	88921	91593	88857	68466	70247	88903	63008	70249	66829	85735	85672	104509	93618	93985	93672	91951	87721	87649	87652	89513	260	256	251	256	269	7706	266	103405	255	277	7728	279	256	257	247	267	296	279	272	93355	7710	258	269	101503	93182
2SHBe6c	98885	107813	102388	102387	100238	103425	100205	106409	106939	100172	104745	106902	106682	94655	94596	59392	102611	102825	102216	102000	99592	99525	99524	102714	103610	103579	103611	103572	103576	103087	103605	581	103608	103147	103036	103150	103611	103628	103586	103559	103122	103149	103092	106243	102984	103575	103570	16314	104250
2SHBe7cA	89901	68696	93458	93449	89242	91847	89179	68707	70525	89224	63254	70524	67084	85926	85863	104847	94009	94262	93970	92223	87986	87963	87966	89828	281	276	271	266	279	7709	286	103810	276	298	7731	299	277	278	267	288	317	300	293	93667	7713	278	279	101893	93554
2SHBe7cB	89926	68678	93482	93473	89270	91879	89206	68688	70521	89252	63255	70520	67102	85997	85934	104853	94014	94279	93972	92245	88007	87976	87979	89829	301	299	300	307	312	7703	315	103820	292	328	7723	320	299	298	298	318	337	320	317	93719	7708	299	300	101918	93557
2SHBe8c	99595	104291	99272	99261	96637	106215	96721	103891	108941	96576	107096	108945	104313	89865	89781	51381	112313	101081	101099	98364	105848	95064	95053	105858	113982	113969	113987	113970	113969	104499	114008	60150	113980	113234	104445	113480	113989	114004	113987	113928	113457	113480	113442	108163	104368	113972	113965	59487	102868
2SHBe9c	14272	94487	1042	1042	36142	61406	36136	93887	93135	36074	93761	93139	93704	36498	36466	113244	61174	3664	52421	1086	18841	22025	22035	26795	102788	102721	102784	102789	102786	90418	102805	104056	102784	102660	90399	102727	102786	102722	102784	102786	102713	102725	102723	55989	90360	102791	102789	101002	56609
2SHBe10c	89903	68687	93442	93433	89250	91900	89187	68698	70482	89232	63232	70481	67053	85926	85863	104806	93976	94243	93960	92205	87974	87927	87930	89787	2020	2018	2020	2016	2021	7734	2035	103743	2011	2047	7754	2040	2018	2017	2018	2037	2056	2039	2036	94754	7736	2018	1708	101833	93519
2SHBe11c	89901	68700	93443	93434	88779	91648	88716	68711	69986	88761	63239	69985	72594	85382	85319	104494	93779	94246	93426	92208	88213	87926	87929	90033	2623	2608	2609	2606	2611	7789	2624	103257	2614	2586	7809	2577	2609	2608	2607	2602	2595	2578	2575	95068	7794	2620	2310	101342	93021
2SHBe12c	89929	68653	93440	93431	89239	92053	89175	68663	70449	89221	63191	70451	72561	85965	85902	104991	94175	94237	93898	92203	88251	87908	87911	90012	803	817	804	799	808	7695	819	103656	796	826	7711	830	811	808	800	818	849	830	823	94046	7693	809	800	101748	93496
2SHBe13cA	98887	107646	102307	102306	100167	103426	100134	106241	106890	100101	104314	106853	106511	94653	94591	59389	102555	102744	102216	101917	99595	99497	99496	102632	103430	103399	103430	103391	103395	103031	103425	451	103428	102966	102980	102969	103431	103447	103406	103378	102941	102968	102911	106241	102928	103394	103389	16278	104249
2SHBe13cB	98756	108098	102380	102379	100122	103510	100089	106635	106763	100056	105061	106725	106945	94531	94467	59351	102412	102805	102209	101980	99554	99485	99484	102777	103715	103620	103715	103675	103680	103141	103709	590	103712	103187	103095	103189	103716	103669	103690	103661	103162	103189	103126	106240	103045	103679	103674	16405	104284
2SHBe14c	89905	68671	93447	93438	89260	91821	89197	68682	70475	89242	63223	70474	67047	85931	85868	104821	93981	94249	93934	92210	87990	87936	87939	89800	246	245	246	243	244	7701	261	103780	239	269	7719	266	244	245	244	265	284	267	258	93624	7701	243	234	101872	93530
2SHBe15c	89914	68665	93467	93458	88799	91572	88735	68675	69998	88781	63264	69985	72601	85393	85330	104514	93798	94269	93470	92230	88240	87958	87961	90051	814	821	814	811	820	7703	829	103330	807	785	7721	802	820	824	812	809	820	803	794	93962	7706	811	810	101426	93038
2SHBe16c	89909	68687	93396	93387	88742	91512	88678	68698	69928	88724	63205	69918	72583	85387	85324	104501	93747	94198	93412	92159	88235	87955	87958	90003	819	813	807	803	812	7712	822	102957	810	790	7728	783	813	821	805	808	799	782	775	93908	7710	817	816	101426	92971
2SHBe17c	99970	107040	103463	103442	101132	103209	101102	107075	104744	101204	106866	104857	108281	96100	96026	57744	103201	105053	103317	103617	100392	102173	102181	104593	105176	105136	105179	105164	105168	106579	105199	21232	105174	104679	106514	104682	105182	105163	105180	105121	104657	104684	104647	105176	106474	105165	105160	2126	101436
2SIBe1c	100775	103553	105063	105062	100468	101385	100431	103542	106015	100395	103555	106019	102491	92477	92497	35306	106409	105129	101939	104999	98147	98226	98239	101767	103433	103415	103434	103416	103419	104261	103448	56887	103431	102627	104229	102875	103435	103434	103431	103407	102849	102872	102861	104832	104149	103414	103413	55499	102381
2SIBe2c	51732	92186	53994	53993	50781	28901	50759	91918	91425	50690	90451	91332	91183	52113	52111	103858	35625	54037	27663	53982	50391	46682	46681	51897	90276	90264	90277	90265	90263	91335	90278	101623	90271	89698	91340	89776	90278	90278	90274	90208	89736	89776	89738	41476	91407	90263	90263	101281	27792
2SIBe3c	100774	103539	105062	105061	100469	101383	100432	103528	105997	100396	103541	105999	102477	92476	92496	35244	106406	105128	101934	104998	98146	98179	98192	101766	103422	103403	103421	103404	103407	104250	103435	56844	103418	102615	104217	102862	103423	103421	103419	103395	102836	102859	102850	104831	104137	103403	103401	55456	102379
2SIBe4c	98604	104536	101106	100968	99589	101716	99559	104157	103654	99527	104935	103682	106482	94762	94702	56336	100836	102474	101068	101556	98466	97664	97672	102055	101282	101301	101285	101295	101299	104825	101305	17328	101280	100819	104768	100820	101288	101303	101286	101255	100797	100822	100707	104219	104720	101296	101291	278	99527
2SIBe5c	100773	103540	105061	105060	100468	101382	100431	103529	105998	100395	103543	106002	102478	92475	92495	35236	106410	105127	101936	104997	98145	98178	98191	101765	103432	103414	103433	103415	103418	104260	103447	56845	103430	102626	104228	102874	103434	103433	103430	103406	102848	102871	102860	104830	104148	103413	103412	55455	102378
2SIBe6c	87264	78512	92865	92862	87783	91449	87680	77613	63804	87717	75714	63862	78917	83562	83514	103527	93262	93918	90730	93475	87932	87592	87595	89243	73940	73544	73605	73572	73586	73197	73941	105022	73934	73630	73188	73652	73648	73923	73940	73548	73670	73690	73634	95287	73114	73586	73583	100928	90767
2SIBe23cB	50509	93177	53803	53802	49141	15	49107	91796	90756	49043	100486	90759	93730	49059	49040	101197	35649	64403	35243	55082	50838	49489	49493	51511	93893	93817	93891	93874	93870	91580	93911	103011	93887	93324	91592	93326	93891	93825	93890	93818	93289	93326	93282	45287	91559	93880	93872	100847	38301
2SOBe1c	92058	12542	92377	92375	87733	91632	87631	12546	70667	87667	10828	70693	9014	85507	85476	105747	93070	102744	99809	91109	89885	86357	86341	89138	65459	65445	65462	65448	65445	69550	65478	103786	65452	65191	69477	65461	65461	65460	65460	65405	65456	65457	65423	94576	69442	65447	65443	105777	98629
1HUAe1mer	99666	105885	104375	104355	100974	102471	100944	105920	105038	101046	105703	105151	109126	96235	96163	55838	103668	105374	101624	104186	99902	100397	100407	104410	103723	103684	103726	103711	103715	104158	103746	19705	103721	103226	104101	103229	103729	103710	103727	103675	103204	103231	103194	103795	104053	103712	103707	2122	101449
1HUAe2mer	101925	106382	102691	102669	99901	102660	99871	106419	104527	99973	109549	104640	110363	96085	96011	56679	102310	103823	103272	102896	99824	101669	101678	102701	105367	105327	105370	105355	105359	105424	105390	20312	105365	104870	105368	104873	105370	105351	105371	105312	104845	104872	104838	103063	105319	105356	105351	1608	100253
1HUAe3mer	98344	104731	103239	103219	99442	101432	99412	104730	103835	99514	105576	103948	107148	95148	95074	57228	102384	103618	100042	103053	97981	98977	98987	103064	103211	103172	103215	103200	103204	103281	103217	20213	103210	102715	103223	102718	103217	103199	103216	103156	102693	102720	102682	101420	103175	103200	103196	2388	99730
1HUAe4mer	100179	105628	104144	104124	100495	103206	100465	105680	104790	100568	114881	104903	110268	96032	95958	58481	104416	114653	110515	104061	101667	100433	100444	104902	104611	104571	104614	104599	104603	103710	104634	20807	104609	104114	103655	104117	104617	104598	104615	104556	104092	104119	104082	104348	103606	104600	104595	2221	110872
1HUAe5mer	102034	107143	103484	103463	100739	103459	100709	107180	105328	100811	110316	105441	109131	96189	96115	57673	103177	105074	104380	103638	100839	101850	101858	104524	107120	107082	107125	107110	107114	106715	107145	21282	107120	106625	106659	106628	107126	107109	107126	107067	106603	106630	106591	105847	106610	107109	106786	2028	101305
1HUAe6mer	23570	89912	23635	23636	34498	51730	34492	89881	89550	34466	88725	89610	90266	29273	29240	99090	50241	23846	51765	22838	23197	23982	23986	23465	88162	88148	88164	88158	88155	88437	88184	99702	88158	87619	88454	87625	88164	88165	88163	88089	87611	87623	87621	52417	88414	88150	88154	100126	51432
1HUAe7mer	104050	110503	107137	107136	101269	101502	101232	110543	108019	101236	108259	108093	107362	93791	93736	526	108268	107391	103161	106689	102581	100862	100856	104470	103609	103602	103612	103605	103602	104517	103634	57681	103607	102817	104483	103061	103611	103632	103611	103569	103034	103058	103032	106537	104402	103595	103596	56139	103096
1HUBe10cef	99964	107324	102932	102912	100689	100844	100659	107346	105157	100761	106514	105270	106344	96184	96112	57284	102471	103184	102533	102149	99385	100976	100987	102605	104150	104145	104153	104138	104142	105577	104173	20111	104148	103687	105511	103690	104156	104171	104154	104095	103665	103692	103655	103772	105472	104139	104134	1772	100814
1HUBe11cef	98664	107046	103434	103433	98399	101648	98366	106313	105969	98333	103755	106136	105591	93379	93317	58266	102451	105418	102107	103772	99342	100036	100034	101687	102604	102568	102604	102585	102589	103019	102619	2023	102602	102106	102900	102110	102609	102588	102600	102541	102086	102113	102075	102389	102914	102588	102583	16262	102603
1HUBe12cef	84533	55080	87758	87741	86317	102219	86216	53310	66024	86346	58484	66010	54539	80558	80497	113282	100984	91323	96761	87359	97023	85350	85340	96889	75604	75546	75607	75617	75617	68301	75632	107359	75598	75309	68265	75307	75661	75560	75613	75640	75316	75307	75272	93166	68252	75620	75614	103991	93970
1HUBe1cef	56399	100901	59779	59774	52867	14666	52833	99949	94556	52776	107774	94361	100478	53020	52997	110728	41669	68677	37644	59115	55745	52693	52696	55504	97441	97114	97140	97142	97138	95232	97456	106463	97437	96833	95248	96936	97183	97473	97435	97139	96936	96975	96916	50016	95169	97144	97142	103694	41804
1HUBe2cef	100015	106954	103397	103377	100617	102185	100587	106988	104796	100689	106512	104909	107690	96145	96071	57698	102819	104461	102139	103536	100066	102042	102052	103993	105166	105126	105169	105154	105158	106335	105189	21222	105164	104669	106278	104672	105172	105153	105170	105111	104647	104674	104637	103688	106230	105155	105150	2126	100918
1HUBe3cef	104244	110348	106490	106489	100552	103473	100515	108047	106338	100519	108807	106338	108107	94811	94755	815	107399	105677	102508	105457	102578	101340	101339	106549	105037	104962	105040	105033	105030	106426	105062	58445	105035	104173	106386	104426	105039	104988	105039	104993	104399	104423	104397	106407	106314	105023	105024	58256	103732
1HUBe4cef	100221	107412	104191	104172	100532	103698	100502	107459	105526	100604	116177	105639	108023	96348	96274	57608	103780	114340	111034	104291	101019	102165	102175	103425	106256	106216	106259	106244	106248	105932	106279	20949	106254	105759	105875	105762	106262	106243	106260	106201	105737	105764	105727	104931	105834	106245	106240	2162	110160
1HUBe5cef	99720	106142	103092	103072	100731	102632	100701	105794	105312	100803	105366	105426	106500	95036	94962	56669	103673	104590	103094	102412	100231	99448	99459	103747	103559	103482	103562	103548	103552	104495	103582	15857	103557	103025	104439	103028	103566	103510	103563	103504	103004	103031	102993	104067	104389	103549	103544	2248	101585
1HUBe6cef	98367	104562	100509	100488	99275	101842	99245	103444	103813	99348	104397	103831	106956	94436	94364	56429	100865	101435	100583	100900	98698	98001	98012	102418	101388	101354	101391	101377	101381	104292	101411	16776	101386	100896	104237	100899	101394	101380	101392	101333	100874	100901	100816	104173	104189	101378	101373	278	98851
1HUBe7cef	100061	107000	103468	103448	101177	103260	101147	107034	104835	101249	106550	104948	108235	96181	96109	57726	103220	105050	103390	103608	100566	102261	102271	104568	105200	105162	105204	105189	105193	106575	105224	21220	105199	104704	106510	104706	105207	105188	105205	105146	104682	104709	104672	105353	106470	105190	105185	2119	101501
1HUBe8cef	100211	107178	103510	103490	101062	103499	101032	107213	104902	101134	107080	105015	108458	96337	96265	57837	103806	104905	102647	103471	100234	102016	102026	104113	105502	105463	105505	105490	105494	106749	105525	20714	105500	105005	106692	105008	105508	105489	105506	105447	104983	105010	104973	104592	106651	105491	105486	2196	101532
1HUBe9cef	100707	106854	103703	103669	100219	102682	100189	106534	105880	100291	106422	105994	108586	94811	94739	58583	104738	104789	103666	103541	100238	100823	100834	103793	105059	105019	105062	105046	105052	104195	105083	21805	105055	104562	104145	104563	105117	105046	105064	105003	104538	104568	104524	105791	104096	105046	105044	3007	101512
1RDAe10cef	50999	95164	53087	53083	49995	7560	49970	95153	91441	49896	92465	91446	95712	49829	49816	104785	37106	53036	27044	53102	51500	46739	46748	51320	90289	90275	90289	90282	90278	94354	90310	99729	90285	89691	94348	89794	90291	90290	90289	90226	89753	89792	89790	44285	94316	90278	90278	100676	29612
1RDAe11cef	98886	107793	102819	102818	100187	103100	100154	106340	106484	100121	105070	106458	106326	94660	94595	60231	102135	103064	102103	102585	99619	99623	99622	102424	103619	103524	103619	103581	103585	107210	103614	425	103617	103092	107159	103095	103624	103577	103595	103567	103071	103098	102981	107276	107104	103584	103579	16361	104225
1RDAe12cef	52620	100321	53507	53504	47834	46384	47939	99508	92563	47748	96198	92560	100460	45086	45078	111498	48187	54084	46488	52933	53114	49874	49871	53894	96055	96025	96056	96034	96051	97438	96063	110655	96051	95428	97387	95512	96059	96022	96058	95988	95481	95510	95492	52844	97406	96046	96048	109209	48192
1RDAe13cef	98924	108786	103263	103262	100470	104472	100437	107316	106978	100404	105053	107016	106287	94491	94429	60172	103732	104451	103834	102472	99892	100443	100442	103610	104857	104788	104857	104841	104845	103851	104875	1348	104855	104323	103800	104327	104858	104801	104856	104794	104299	104326	104213	105474	103748	104844	104839	17251	104888
1RDAe14cef	68001	103782	66818	66812	66143	64737	66054	102914	95782	66058	114771	95823	105170	60677	60622	109025	67491	78736	75281	67968	67004	64696	64712	69015	97415	97352	97414	97401	97398	99367	97429	105179	97410	97372	99384	97375	97451	97410	97411	97339	97397	97414	97370	73152	99304	97399	97395	105138	76029
1RDAe15cef	98698	104982	100934	100914	99726	101981	99696	104328	103933	99799	105255	103936	106745	94926	94852	56295	100894	102356	101121	101830	98659	97944	97955	102595	101813	101739	101816	101802	101806	105415	101836	17484	101811	101282	105358	101285	101819	101766	101817	101758	101260	101287	101170	104329	105310	101803	101798	212	99889
1RDAe16cef	14371	92576	14272	14274	38257	52105	38259	92563	93010	38189	95110	93021	92015	38638	38603	105861	54338	14082	54145	13462	10785	24212	24219	16739	95693	95122	94892	95128	94750	92391	95707	102758	95241	95689	92376	95695	95252	95242	95686	95129	95681	95245	95674	59348	92337	95130	95128	100893	56069
1RDAe17cef	99681	108374	102423	102404	101457	104345	101427	106896	106311	101529	117407	106445	106552	94743	94671	56727	104840	112795	112145	103141	101030	98134	98146	103888	105471	105392	105474	105454	105458	104409	105488	18461	105469	104940	104359	104943	105528	105424	105469	105410	104918	104945	104828	107125	104303	105455	105450	629	109867
1RDAe18cef	15465	96617	16109	16094	36471	54956	36471	94852	91505	36397	96786	91797	96141	37609	37591	106252	53772	16007	54693	14483	10484	22800	22800	18781	91567	91541	91565	91551	91548	90998	91583	101186	91563	91510	90978	91582	91567	91577	91562	91507	91568	91580	91508	56942	90941	91545	91549	100946	56751
1RDAe1cef	14209	90755	9024	9022	35696	52121	35696	90030	90356	35634	89257	90359	92668	36927	36897	101267	51368	13271	53197	8597	11287	21663	21660	15019	90583	90567	90581	90562	90557	88813	90599	99977	90579	90589	88794	90593	90581	90588	90578	90505	90579	90591	90589	55465	88755	90566	90558	97515	56094
1RDAe2cef	53807	98597	54328	54324	51122	32921	51096	98214	95914	51030	105426	95944	101114	51068	51056	112187	41672	64447	43424	54302	54144	51401	51416	55971	95940	95873	95940	95879	95874	96959	95942	107082	95937	95371	96974	95444	95940	95940	95938	95833	95402	95442	95439	64393	96934	95876	95875	106120	44463
1RDAe3cef	99242	104683	103188	103171	98112	98801	98199	104094	104396	98047	103269	104402	101917	91347	91285	39349	105138	105184	99859	103213	98072	97523	97527	101223	104117	104045	104120	104110	104111	102452	104137	59911	104115	103195	102390	103439	104120	104058	104120	104056	103413	103439	103435	103091	102316	104110	104105	57520	101172
1RDAe4cef	53806	98590	54327	54323	51120	32919	51094	98207	95910	51028	105419	95940	101107	51068	51055	112122	41668	64446	43423	54301	54112	51409	51424	55970	95926	95859	95926	95865	95860	96954	95928	106975	95923	95357	96969	95430	95926	95926	95924	95819	95388	95428	95425	63687	96929	95862	95861	106013	44463
1RDAe5cef	53645	98607	54325	54321	51122	32926	51096	98224	95943	51030	105430	95973	101264	51072	51056	112144	41671	64444	43424	54299	54110	51399	51414	55968	95939	95873	95940	95879	95874	96969	95941	106997	95936	95371	96984	95444	95939	95940	95937	95833	95402	95442	95439	63821	96944	95876	95875	106186	44464
1RDAe6cef	52129	91590	54471	54452	52818	34615	52801	90905	91162	52732	91743	90927	91633	47326	47309	105853	41942	55069	30694	54305	57828	51017	51018	56090	96931	96912	96933	96924	96921	91928	96950	100847	96927	96390	91918	96437	96933	96934	96929	96858	96393	96435	96389	42621	91883	96914	96920	99335	8736
1RDAe7cef	87921	13918	91907	91904	85632	102314	85656	11642	72214	85566	9095	72244	10536	84626	84600	113217	102101	95662	92481	91759	97402	85964	85956	96791	76796	76717	76795	76798	76794	66734	76812	101986	76789	76501	66671	76768	76792	76734	76794	76748	76764	76764	76700	91962	66632	76796	76795	104648	91088
1RDAe8cef	100270	105579	102413	102393	100422	101986	100392	105602	106551	100494	105468	106684	106997	95190	95116	56736	105496	102901	102947	101755	99134	99228	99239	102155	102937	102928	102940	102925	102929	105305	102960	16628	102935	102471	105261	102474	102994	102955	102941	102882	102449	102476	102359	103395	105206	102926	102921	656	99904
1RDAe9cef	89733	11684	93807	93789	85650	90017	85553	11692	70316	85584	1406	70335	10650	84210	84184	105152	91568	94928	87984	93253	87676	87365	87352	89708	65061	65016	65064	65050	65047	65255	65080	104571	65056	64806	65186	65076	65063	65046	65062	65007	65073	65074	65040	90818	65145	65047	65045	104010	87914
1RDBe10cef	88407	10588	94400	94398	88450	91804	88349	9824	71400	88385	9415	71443	4826	86645	86613	104200	94629	95570	90437	94787	88302	88197	88194	90835	67068	67018	67064	67068	67063	64867	67086	104157	67063	66753	64797	67021	67105	67063	67068	67020	67060	67060	66905	91773	64720	67064	67065	104079	90990
1RDBe1cef	52476	96662	56639	56636	52025	31827	52002	96657	94792	51928	95644	94792	95477	50428	50420	105146	40682	56823	30400	56264	52559	50393	50399	53202	92917	92570	92589	92570	92564	92293	92936	100808	92915	92354	92287	92420	92588	92916	92914	92514	92378	92418	92414	44878	92252	92575	92566	101391	31797
1RDBe2cef	53216	97902	52920	52917	47837	44379	47944	97933	92094	47751	95069	92116	98024	45108	45105	110799	47745	52452	46003	50745	52092	47472	47470	52454	94594	94581	94595	94569	94586	95951	94598	108019	94590	93988	95892	94072	94598	94582	94593	94523	94041	94070	94052	51866	95915	94581	94583	108170	47227
1RDBe3cef	14584	94872	100	99	36957	54500	36951	93446	93271	36888	93154	93048	92755	37466	37443	104197	52305	3525	53938	1671	10011	23289	23299	18517	94167	94163	94163	94167	94164	90074	94184	104338	94163	94102	90055	94169	94165	94164	94163	94165	94155	94167	94165	58939	90016	94169	94167	100601	56052
1RDBe4cef	14439	94035	57	57	36811	53752	36805	93349	93339	36742	92278	93116	91865	37473	37441	104235	52308	2923	53792	1071	9677	22240	22250	17776	93372	93304	93368	93373	93370	90460	93389	103430	93368	93243	90441	93310	93370	93305	93368	93370	93296	93308	93306	58768	90402	93375	93373	100392	56129
1RDBe5cef	13235	97754	12328	12328	35405	62775	35399	97751	93613	35331	98061	93513	99378	36243	36219	117622	63447	14304	58478	11209	17631	23473	23488	27935	102368	102286	102368	102296	102293	93173	102390	103063	102364	102302	93171	102370	102370	102369	102369	102290	102362	102368	102321	59187	93134	102290	102292	100482	59463
1RDBe6cef	52478	96727	56641	56638	52105	31822	52082	96722	94858	52008	95708	94857	95541	50507	50499	105184	40681	56825	30399	56266	52561	50454	50459	53205	92990	92643	92662	92643	92637	92365	93009	100830	92988	92431	92359	92505	92661	92994	92987	92591	92463	92503	92499	44878	92324	92648	92639	101411	31797
1RDBe7cef	14447	94363	120	120	36773	53760	36767	93676	93385	36704	92876	93162	92189	37479	37448	104189	52315	2941	53801	1091	9683	22245	22255	17800	93437	93368	93433	93438	93435	90526	93454	103662	93433	93307	90507	93374	93435	93369	93433	93435	93360	93372	93370	58736	90468	93440	93438	100576	56139
1RDBe8cef	52478	96727	56641	56638	52105	31822	52082	96722	94858	52008	95708	94858	95541	50507	50499	105184	40681	56825	30400	56266	52561	50454	50459	53205	92983	92636	92655	92636	92630	92358	93002	100814	92981	92420	92352	92486	92654	92982	92980	92580	92444	92484	92480	44878	92317	92641	92632	101396	31797
1RDBe9cef	57028	92924	57398	57425	54704	29307	54770	92256	91869	54618	101793	91870	92271	48434	48427	102951	39450	68470	40468	57528	56491	54818	54820	53965	97260	97181	97262	97251	97244	94081	97279	105006	97256	96372	94073	96702	97258	97199	97258	97199	96658	96700	96698	44114	94043	97247	97243	100412	16601
1RUAe10cef	54899	98822	56394	56393	51777	29758	51867	97194	93377	51684	104492	93391	99160	50843	50837	107791	38228	66633	34521	56419	53974	50461	50468	57187	94924	94819	94922	94909	94904	94025	94946	103714	94920	94238	94018	94338	94922	94834	94925	94854	94295	94336	94269	42547	93991	94915	94905	101253	38062
1RUAe11cef	88608	72391	93767	93758	89293	103749	89198	71344	70900	89244	69204	70862	70101	85097	85037	114275	104765	96897	95681	94305	98820	90113	90127	100423	20127	20087	20128	20126	20127	5634	20147	104923	20120	20077	5656	20069	20131	20083	20124	20124	20091	20073	20033	92815	5637	20136	20120	103337	94824
1RUAe12cef	98540	104807	100861	100840	99722	101213	99692	104124	103653	99795	104985	103656	105971	94662	94589	56070	100736	102167	99969	101742	98628	97488	97499	102125	101659	101586	101662	101648	101652	105407	101682	17403	101657	101128	105350	101131	101665	101612	101663	101604	101106	101133	101016	102043	105302	101649	101644	283	99439
1RUAe1cef	54898	98823	56393	56392	51777	29758	51867	97195	93368	51684	104466	93375	99161	50842	50836	107792	38228	66632	34415	56418	53973	50461	50468	57120	94856	94751	94854	94841	94836	93953	94878	103714	94852	94170	93946	94270	94854	94766	94857	94786	94227	94268	94201	42545	93919	94847	94837	101248	38062
1RUAe2cef	35900	88724	37695	37694	32873	53105	32835	86704	90706	32762	96123	90715	90036	32502	32479	101371	50955	48264	62041	36960	37284	32531	32530	38470	88703	88613	88701	88684	88681	88658	88719	101379	88699	88126	88637	88133	88712	88641	88698	88625	88127	88140	88110	55705	88602	88688	88682	100901	60763
1RUAe3cef	98546	106213	102596	102576	99864	102479	99834	105130	105215	99936	106325	105328	107351	94303	94229	56870	104727	105192	103147	103216	99366	100027	100041	103862	104654	104558	104657	104642	104646	105434	104677	18133	104652	104103	105377	104106	104711	104587	104658	104601	104081	104108	103991	103929	105328	104643	104638	1368	100676
1RUAe4cef	54875	98776	56367	56366	51787	29755	51877	97148	93330	51694	104426	93337	99118	50841	50839	107733	38228	66606	34497	56392	53981	50437	50444	57159	94879	94774	94877	94864	94859	93966	94901	103648	94875	94193	93959	94293	94877	94789	94880	94809	94250	94291	94224	43175	93932	94870	94860	101187	38062
1RUAe5cef	54901	98824	56399	56398	51779	29760	51869	97196	93379	51686	104503	93394	99160	50845	50839	107791	38231	66638	34535	56424	53976	50463	50470	57192	94929	94824	94927	94914	94909	94027	94951	103716	94925	94243	94020	94343	94927	94839	94930	94859	94300	94341	94274	42549	93993	94920	94910	101255	38065
1RUAe6cef	54898	98822	56395	56394	51781	29891	51871	97194	93354	51688	104459	93361	99162	50841	50835	107789	38230	66634	34410	56420	54138	50460	50467	57253	94993	94888	94991	94978	94973	93952	95015	103714	94989	94307	93945	94407	94991	94903	94994	94923	94364	94405	94338	43276	93918	94984	94974	101254	38100
1RUAe7cef	97584	102542	99609	99599	94890	104403	94974	102578	107699	94829	103345	108007	102746	89147	89066	51286	110932	101930	99250	98386	104448	93466	93455	105031	112703	112692	112708	112691	112690	104329	112729	60298	112701	111955	104273	112201	112710	112725	112708	112649	112178	112201	112196	105236	104198	112693	112686	59726	102118
1RUAe8cef	54875	98766	56371	56370	51781	29753	51871	97138	93313	51688	104455	93328	99114	50843	50841	107710	38231	66610	34458	56396	53950	50437	50444	57101	94783	94678	94781	94768	94763	93885	94805	103629	94779	94097	93878	94197	94781	94693	94784	94713	94154	94195	94128	42545	93851	94774	94764	101168	38094
1RUAe9cef	35876	88693	37660	37659	32765	53073	32727	86678	90637	32654	96069	90646	90307	32392	32369	101500	50930	48534	62037	36899	37221	32509	32508	38433	88596	88506	88594	88577	88574	88562	88612	101361	88592	88019	88545	88026	88605	88534	88591	88518	88020	88033	88003	54978	88506	88581	88575	100893	60735
1RUBe10cef	88416	10593	94402	94400	88447	91804	88346	9841	71411	88382	9432	71456	4854	86639	86608	104195	94615	95572	90435	94786	88308	88202	88203	90848	67079	67029	67075	67079	67074	64871	67097	104148	67074	66741	64801	67009	67116	67074	67079	67032	67048	67048	66893	91769	64724	67075	67076	104072	90992
1RUBe1cef	88408	10577	94405	94403	88443	91798	88342	9817	71403	88378	9410	71446	4822	86641	86610	104206	94629	95575	90437	94792	88303	88204	88200	90842	67050	67000	67046	67050	67045	64850	67068	104147	67045	66736	64780	67004	67087	67045	67050	67003	67043	67043	66888	91773	64703	67046	67047	104073	90988
1RUBe2cef	27932	88251	30349	30326	33956	52182	33956	87373	88335	33964	87359	88247	84730	34974	34947	98172	50983	30698	52320	28743	28291	27794	27801	29390	88368	88350	88366	88357	88353	85290	88388	97149	88364	88370	85292	88376	88368	88371	88366	88306	88360	88374	88329	56617	85350	88351	88355	96697	50995
1RUBe3cef	91327	83994	95921	95916	89382	95234	89358	82752	82377	89324	92857	82380	88920	85434	85383	84409	93477	108075	103648	96852	94554	90793	90809	92758	82011	81933	82013	82004	81996	80160	82040	94000	82007	81955	80159	81956	82013	81953	82018	81946	81940	81954	81952	95289	80118	81995	81996	92006	101222
1RUBe4cef	88603	9828	93835	93833	88960	92039	88859	9345	72994	88895	8943	72996	4685	87497	87466	105060	95247	94573	92141	93526	88423	86622	86619	90423	65380	65368	65376	65374	65369	63516	65392	103590	65373	65106	63454	65374	65376	65376	65374	65326	65370	65370	65256	93223	63414	65372	65371	104367	91026
1RUBe5cef	90072	11967	93421	93418	89049	93193	88947	10401	72296	88983	11037	72299	55	85723	85686	105738	94274	95641	91741	94184	89105	87096	87092	91855	69761	69684	69757	69759	69754	65899	69776	106547	69756	69422	65835	69690	69757	69691	69758	69710	69680	69688	69623	93475	65793	69755	69756	105504	92549
1RUBe6cef	50432	86275	51771	51769	47365	43552	47327	85862	85232	47261	92411	85244	85960	49692	49693	97077	43992	60910	48434	51599	51504	48202	48203	52708	85973	85968	85969	85972	85969	84446	85989	97023	85969	85466	84443	85472	85971	85970	85968	85972	85456	85470	85468	39177	84412	85974	85972	97472	50179
1RUBe8cefA	88396	10564	94397	94395	88416	91790	88315	9811	71376	88351	9401	71419	4813	86569	86538	104089	94590	95567	90398	94784	88285	88192	88193	90834	67057	67007	67053	67057	67052	64861	67075	104296	67052	66749	64791	67017	67094	67052	67057	67009	67056	67056	66901	91740	64714	67053	67054	104171	90952
1RUBe9cef	14596	89707	16088	16086	36449	53077	36436	88876	90983	36373	90243	90890	90579	35012	34982	100789	51229	17879	52356	16749	10238	25867	25873	18318	91807	91443	91506	91507	91504	90841	91821	99447	91803	91744	90837	91750	91508	91745	91800	91507	91735	91748	91746	61303	90893	91509	91507	97797	54904
1SHAe10cef	46353	91525	46132	46124	35840	50998	35812	91178	91177	35784	90194	91181	90280	35406	35384	102022	48676	46337	49987	44918	45139	39185	39185	43792	90034	89988	90032	90020	90020	92724	90051	107650	90030	89479	92730	89485	90034	90010	90031	89949	89455	89483	89481	55931	92692	90014	89692	106312	53305
1SHAe11cef	47108	92311	46701	46700	39452	51467	39422	91963	91598	39400	90738	91605	91351	35432	35396	104169	50063	47149	50674	44905	45486	39675	39675	44928	91795	91748	91793	91781	91781	93329	91812	109428	91791	91240	93332	91246	91795	91771	91792	91710	91216	91244	91242	56077	93297	91775	91453	107926	54483
1SHAe12cef	46435	97092	48546	48546	36178	54262	36150	93098	92050	36126	94951	92057	97151	35064	35029	103133	48937	52001	51792	49207	45031	44304	44409	48569	95460	95413	95458	95446	95446	92150	95477	112472	95456	94905	92153	94911	95460	95436	95457	95375	94881	94909	94907	57403	92118	95440	95118	110738	57368
1SHAe13cef	46524	92704	46267	46259	35830	51248	35800	92357	91027	35781	90717	91031	97847	35283	35259	105635	49283	47285	50317	45414	45169	39542	39542	44260	91234	91187	91232	91220	91220	93370	91251	109528	91230	90679	93376	90685	91234	91210	91231	91149	90655	90683	90681	57487	93338	91214	91090	108193	53502
1SHAe14cef	47300	96965	49720	49712	39810	53958	39780	92971	92093	39761	95420	92097	96510	35102	35078	101543	49632	52207	50638	49790	45277	44768	44880	48543	95588	95541	95586	95574	95574	95324	95605	112258	95584	95033	95330	95039	95588	95564	95585	95503	95009	95037	94994	56769	95292	95568	95246	109003	57381
1SHAe15cef	47004	95935	47700	47699	36361	54996	36331	92557	91726	36309	94151	91733	95565	35339	35308	104287	49202	51133	50901	48710	45675	43432	43539	48262	95703	95657	95701	95689	95689	95708	95720	113783	95699	95148	95706	95154	95703	95679	95700	95618	95124	95152	95109	56634	95672	95683	95361	111186	56333
1SHAe16cef	45971	96091	47625	47617	36514	54471	36486	92716	91824	36465	93816	91831	95519	34637	34615	104152	48385	51044	49961	48678	45228	43947	43947	48245	95282	95236	95280	95268	95268	96314	95299	113596	95278	94727	96334	94733	95282	95258	95279	95197	94703	94731	94688	56753	96281	95262	94940	109998	55529
1SHAe17cef	47331	97013	49746	49738	39816	53951	39788	93019	92131	39767	95468	92135	96557	35094	35072	101671	49641	52239	50485	49815	45218	44762	44874	48540	95621	95575	95619	95607	95607	95345	95638	112392	95617	95066	95351	95072	95621	95597	95618	95536	95042	95070	95027	56781	95313	95601	95279	109037	57382
1SHAe18cef	46520	92098	46108	46100	35830	51375	35800	91751	91613	35774	90630	91620	91127	35389	35365	104299	49416	47054	50581	45237	45563	39532	39532	44217	91169	91122	91167	91155	91155	93481	91186	109580	91165	90614	93484	90620	91169	91145	91166	91084	90590	90618	90616	56097	93449	91149	90827	108071	53868
1SHAe19cef	50084	93788	47784	47782	42133	52831	42106	93908	92228	42081	96776	92140	96278	40314	40296	105244	52560	47751	52791	46938	46823	44560	44562	47233	91432	91418	91432	91423	91421	98012	91452	105528	91428	90888	97999	90892	91432	91431	91432	91402	90890	90890	90888	63143	98062	91421	91417	107395	56442
1SHAe1cef	46038	92340	45563	45562	36513	51340	36483	91993	91837	36461	90007	91844	90982	34696	34665	104474	48385	46423	50158	44347	45257	39827	39827	44633	91031	90985	91029	91017	91017	94182	91048	109326	91027	90476	94202	90482	91031	91007	91028	90946	90452	90480	90437	56309	94149	91011	90689	107509	52800
1SHAe20cef	46514	92428	46103	46102	35826	51342	35796	92081	91571	35774	90397	91578	91455	35398	35367	104062	49225	46786	50241	44902	45277	39530	39530	44170	91128	91082	91126	91114	91114	93434	91145	109538	91124	90573	93437	90579	91128	91104	91125	91043	90549	90577	90575	56070	93402	91108	90786	108031	53674
1SHAe21cef	40322	93282	39514	39560	30533	52032	30529	93203	90073	30462	94651	89983	93630	26541	26515	101295	52824	40741	53970	38775	38240	33400	33407	37786	92647	92621	92645	92629	92627	91137	92661	99824	92643	92100	91130	92106	92647	92646	92642	92556	92105	92104	92102	55286	91182	92623	92627	97689	52214
1SHAe22cef	46604	92097	46294	46286	40098	51532	40068	91750	91674	40049	90401	91678	91126	35349	35325	105497	49635	46547	51675	44498	45205	39356	39356	45045	91368	91322	91366	91354	91354	89756	91385	109725	91364	90813	89762	90819	91368	91344	91365	91283	90789	90817	90815	56046	89724	91348	91026	108398	54332
1SHAe23cef	46016	92362	45784	45783	36439	51965	36411	92015	90964	36387	90697	90968	97560	35349	35314	105674	49205	46801	51315	44986	45181	39191	39191	44723	91333	91286	91331	91319	91319	89892	91350	109686	91329	90778	89898	90784	91333	91309	91330	91248	90754	90782	90780	56063	89860	91313	91189	108455	53505
1SHAe24cef	47519	96459	49071	49064	39320	54409	39290	92465	91439	39271	94994	91446	98285	35230	35200	101234	49146	53907	52183	49196	45088	44815	44920	48833	95697	95651	95695	95683	95683	95268	95714	111958	95693	95142	95271	95148	95697	95673	95694	95612	95118	95146	95144	57039	95236	95677	95355	110110	57846
1SHAe25cef	46534	92114	45730	45722	35550	50897	35520	91767	91192	35501	90081	91196	90904	35498	35474	103540	48314	46514	50411	44537	45192	39550	39550	44204	90728	90681	90726	90714	90714	92851	90745	109566	90724	90173	92855	90179	90728	90704	90725	90643	90149	90177	90175	56328	92818	90708	90584	108298	53787
1SHAe26cef	47120	92774	46429	46421	39576	51241	39548	92427	91351	39527	90600	91355	90907	35401	35373	104026	49355	46662	50757	44638	45120	40493	40493	44681	91233	91187	91231	91219	91219	95387	91250	110373	91229	90678	95561	90684	91233	91209	91230	91148	90654	90682	90680	57143	95375	91213	90891	110798	54443
1SHAe27cef	46376	96844	48457	48457	36142	54115	36112	92850	91810	36090	94703	91817	96345	35009	34978	101255	48846	51369	50763	49119	45021	44208	44313	48423	95131	95085	95129	95117	95117	91822	95148	112163	95127	94576	91825	94582	95131	95107	95128	95046	94552	94580	94578	55874	91790	95111	94789	110430	56990
1SHAe28cef	46558	92115	45853	45845	35914	51145	35884	91768	91191	35865	90083	91198	90907	35492	35468	103894	48581	46541	50409	44660	45216	39549	39549	44206	90726	90680	90724	90712	90712	93206	90743	109564	90722	90171	93209	90177	90726	90702	90723	90641	90147	90175	90173	56331	93174	90706	90582	108299	53784
1SHAe29cef	45766	91138	45216	45208	36177	51171	36147	90791	90729	36121	89810	90733	89508	35019	34989	101673	48412	45405	50153	44182	44970	38839	38839	44140	89809	89763	89807	89795	89795	88993	89826	107393	89805	89254	88999	89260	89809	89785	89806	89724	89230	89258	89256	54696	88961	89789	89467	106275	53121
1SHAe2cef	47525	96750	46663	46663	45236	52130	45327	96774	93211	45179	98861	93214	94932	36620	36598	103914	50330	47745	52808	45989	44152	42015	42176	46280	94809	94793	94809	94800	94800	99222	94826	106571	94805	94264	99372	94270	94809	94810	94806	94737	94228	94268	93913	55586	99203	94796	94798	105348	51611
1SHAe30cef	49718	94482	47331	47329	43339	53958	43312	94475	93951	43287	96274	93863	96343	40667	40649	104180	53366	47933	54785	47069	47154	45017	45019	46865	92340	92337	92340	92342	92334	94693	92371	105811	92336	91796	94675	91800	92340	92345	92345	92321	91798	91798	91796	61576	94743	92334	92330	106610	57561
1SHAe3cef	46836	96852	48434	48427	35624	53749	35594	92858	91610	35575	94509	91617	96914	35100	35070	102859	48425	51672	50739	49095	44996	44633	44738	48044	95327	95281	95325	95313	95313	95705	95344	112278	95323	94772	95708	94778	95327	95303	95324	95242	94748	94776	94774	58383	95673	95307	94985	110330	57107
1SHAe4cef	45826	91859	45231	45223	36178	52038	36148	91512	91142	36122	90536	91146	90779	35015	34991	103943	49160	46271	50769	44197	45413	38904	38904	44740	91130	91084	91128	91116	91116	89633	91147	109224	91126	90575	89639	90581	91130	91106	91127	91045	90551	90579	90577	55017	89601	91110	90788	108218	53875
1SHAe5cef	46307	90441	45391	45383	35444	49487	35414	90473	90593	35395	89367	90597	89839	34973	34943	101659	48032	45928	49664	44745	44058	38990	38990	42927	89506	89483	89504	89492	89492	92678	89523	107599	89502	88974	92684	88980	89506	89505	89503	89421	88950	88978	88976	55349	92646	89486	89164	105838	52472
1SHAe6cef	46533	92497	46114	46113	35834	51533	35804	92150	91656	35782	90652	91663	91521	35619	35588	104299	49428	46995	50636	44912	45486	39554	39554	44380	91582	91536	91580	91568	91568	93689	91599	109583	91578	91027	93692	91033	91582	91558	91579	91497	91003	91031	91029	56484	93657	91562	91240	108081	53878
1SHAe7cef	47134	90851	45580	45579	39657	50466	39627	90880	91118	39605	90103	91122	90578	34983	34946	104177	49425	46587	50915	44283	44599	39122	39234	44628	91719	91696	91717	91705	91705	93383	91736	109305	91715	91187	93389	91193	91719	91718	91716	91634	91163	91191	91148	55466	93351	91699	91377	107494	53547
1SHAe8cef	46537	92735	46266	46265	35812	51238	35784	92388	91045	35760	90699	91049	97876	35272	35237	105652	49268	47291	50295	45413	45182	39530	39530	44244	91232	91186	91230	91218	91218	93384	91249	109547	91228	90677	93390	90683	91232	91208	91229	91147	90653	90681	90679	57472	93352	91212	91088	108214	53484
1SHAe9cef	46456	91907	45649	45648	35890	51119	35862	91560	91064	35838	89871	91071	90849	35496	35467	105002	48529	46340	50357	44447	45155	39509	39509	44039	90665	90619	90663	90651	90651	93328	90682	109464	90661	90110	93331	90116	90665	90641	90662	90580	90086	90114	90112	56988	93296	90645	90323	108047	53647
1SHBe1cef	90383	51094	90899	90896	86473	91260	86458	51059	71618	86430	48956	71625	48649	84496	84454	110122	94558	90475	93069	89274	88775	83912	83911	87309	64048	64030	64048	64033	64030	63867	64068	107477	64042	63779	63820	64050	64099	64047	64050	63963	64048	64046	64028	92399	63793	64031	64028	106232	91500
1SIAe10cef	53281	99520	55698	55691	53236	32673	53210	98290	93262	53151	104370	93279	99623	49809	49792	108210	37993	68810	38278	55848	53915	52358	52365	54227	95577	95510	95579	95578	95566	93623	95606	105041	95573	94947	93569	95025	95579	95525	95579	95520	94983	95023	95021	45772	93590	95565	95564	101310	40394
1SIAe11cef	18135	91597	15822	15820	36484	51263	36473	91030	89477	36403	93266	89389	90174	34972	34947	100706	49813	18366	51897	15303	10585	27892	27899	19511	89990	89924	89986	89987	89984	87802	90004	99600	89986	89927	87781	89933	89988	89928	89983	89990	89918	89931	89929	57082	87838	89989	89987	97871	59426
1SIAe12cef	101736	106976	103192	103172	100254	103145	100224	107013	104982	100326	109953	105095	108219	96280	96206	57395	102858	104375	103690	103449	100140	101611	101621	103425	105449	105409	105452	105437	105441	104583	105472	21180	105447	104952	104527	104955	105455	105436	105453	105394	104930	104957	104920	104010	104478	105438	105433	2208	100434
1SIAe13cef	98065	103107	101098	101087	95482	96273	95566	103146	107652	95421	102340	107655	104053	90689	90608	42156	103168	101279	98430	99929	95754	93966	93955	96506	104096	104085	104101	104084	104083	105054	104122	59892	104094	103348	104931	103594	104103	104118	104101	104042	103571	103594	103556	105730	104922	104086	104079	59478	101418
1SIAe14cef	54939	98127	57068	57063	53654	28191	53625	97719	91799	53565	104658	91798	97137	48951	48934	105534	42636	67042	37433	56438	56841	50832	50841	55972	95433	95442	95433	95448	95442	93226	95475	103948	95429	95384	93223	95461	95433	95456	95454	95391	95433	95459	95418	46470	93211	95422	95418	100212	41224
1SIAe15cef	87251	67986	90119	90110	85522	87363	85521	67986	67205	85503	70620	67203	69017	83367	83307	105463	87807	90811	89250	88671	84162	83632	83630	88846	15701	15680	15700	15690	15689	16185	15723	103574	15696	15724	16209	15727	15699	15699	15702	15653	15739	15725	15724	89483	16186	15683	15682	102794	91032
1SIAe16cef	102534	107761	105898	105894	98891	100592	98974	106219	107019	98826	106522	106699	102664	94438	94454	32203	106372	106734	101127	105461	101660	98839	98832	105796	106172	106100	106171	106161	106166	105284	106191	58231	106168	105866	105222	106113	106175	106108	106175	106119	106085	106110	106111	106038	105145	106164	106160	57037	104754
1SIAe17cef	86903	71256	90142	90120	87586	90995	87491	70829	71981	87537	78400	72005	70303	83928	83865	105575	90195	100847	99975	87831	86560	85424	85439	88466	14693	14671	14694	14686	14681	10077	14719	105023	14692	14682	10023	14686	14748	14685	14696	14636	14702	14686	14677	91513	10081	14676	14678	105134	102454
1SIAe18cef	48379	88753	49005	48992	48109	36631	48071	88552	92093	48048	97496	92093	90632	47023	47010	102945	14010	58147	45410	48534	49487	45012	45003	49967	91849	91828	91849	91826	91823	88189	91865	102136	91847	91346	88191	91351	91848	91848	91845	91772	91337	91349	91345	47413	88155	91831	91822	101391	45964
1SIAe19cef	18140	91617	15826	15824	36488	51270	36477	91050	89481	36413	93270	89393	90178	34983	34951	100710	49817	18370	51905	15307	10589	27896	27903	19515	90000	89934	89996	89997	89994	87812	90014	99604	89996	89937	87791	89943	89998	89938	89993	89997	89928	89941	89939	57086	87848	89999	89997	97891	59430
1SIAe1cef	87079	66968	90428	90419	87900	88666	87805	66975	67161	87851	64713	67162	66589	86750	86687	104207	89961	91596	90882	90763	86823	84431	84437	88792	7650	7628	7651	7638	7635	6605	7673	103522	7647	7678	6622	7680	7705	7654	7650	7601	7699	7682	7679	92273	6602	7631	7632	102835	91114
1SIAe20cef	18137	91612	15820	15818	36482	51262	36471	91045	89479	36407	93264	89391	90173	34978	34947	100706	49810	18364	51901	15301	10583	27888	27895	19507	89994	89927	89990	89991	89988	87805	90008	99598	89990	89931	87784	89937	89992	89932	89987	89991	89922	89935	89933	57083	87841	89993	89991	97881	59424
1SIAe21cef	52983	98221	55352	55342	53240	31438	53212	97929	92806	53227	103415	92823	98336	49592	49579	108217	37655	67451	38194	54487	53512	51231	51238	53935	94518	94510	94520	94519	94507	92344	94547	103662	94514	93947	92290	94025	94520	94525	94520	94464	93983	94023	94021	45430	92311	94506	94505	100637	40328
1SIAe23cef	89952	11711	93003	92999	85789	89476	85692	11721	69992	85723	2112	69761	9643	83666	83640	104716	90663	94362	87894	92781	88038	87092	87074	88444	64652	64605	64655	64639	64636	64488	64669	104659	64645	64397	64418	64667	64654	64635	64651	64596	64662	64663	64629	88650	64380	64638	64634	104290	87174
1SIAe24cef	90120	11699	93807	93789	86462	99549	86365	11717	70599	86396	6136	70618	11049	85047	85021	114861	101344	99631	93336	93257	96767	87364	87347	98828	74215	74170	74218	74204	74201	65370	74234	105270	74210	73925	65301	74195	74217	74200	74216	74161	74192	74193	74159	91506	65260	74201	74199	104654	93286
1SIAe25cef	90319	25	95735	95704	88128	92672	88026	43	75558	88197	11810	75684	11688	84026	83981	106476	94935	96738	90632	94905	89093	88617	88620	91090	70869	70824	70869	70858	70855	69651	70891	107774	70864	70572	69591	70842	70875	70842	70873	70812	70844	70844	70718	92910	69543	70855	70853	104476	90154
1SIAe26cef	92438	84854	95782	95777	92793	96174	92890	84864	81961	92735	83568	81727	83465	87659	87608	82765	94678	96258	97062	95417	94181	90717	90725	93294	79888	79873	79886	79880	79872	78799	79913	91645	79884	79895	78929	79896	79886	79885	79891	79879	79879	79894	79895	93852	78913	79880	79876	89613	92418
1SIAe27cef	14494	95851	1691	1693	35965	55068	35959	93996	92953	35896	94864	92957	93704	36876	36845	105218	52039	437	52815	96	9887	22219	22230	19934	94415	94341	94411	94416	94413	90960	94432	103765	94411	94280	90941	94347	94413	94342	94411	94413	94333	94345	94343	57434	90902	94418	94416	101189	56189
1SIAe28cef	49744	85871	50083	50077	48115	37532	48079	85865	83691	48014	81953	83698	83468	44813	44809	93777	41256	50924	35764	49753	48484	46894	46902	49038	84209	84207	84205	84211	84208	81262	84228	93902	84205	83702	81266	83708	84207	84206	84207	84205	83693	83706	83704	35470	81226	84213	84211	91753	38797
1SIAe29ef	49744	85881	50084	50078	48113	37534	48077	85875	83810	48012	81963	83817	83478	44809	44808	93782	41381	50925	35884	49754	48484	46895	46901	49039	84211	84209	84207	84213	84210	81264	84230	93899	84207	83704	81268	83710	84209	84208	84209	84207	83695	83708	83706	35471	81228	84215	84213	91754	38801
1SIAe2cef	87523	68180	90582	90573	87280	87772	87368	68229	66373	87228	64734	66371	65981	82987	82927	104163	89254	90805	89419	90468	88743	86049	86050	87451	16723	16736	16724	16726	16729	13830	16746	103574	16718	16750	13847	16759	16731	16729	16723	16729	16771	16757	16754	88494	13824	16733	16726	102401	90305
1SIAe30cef	93737	90830	98257	98246	95597	95610	95619	90396	93064	95500	96659	92830	92356	90858	90818	97587	98569	107564	105682	97055	95233	90495	90493	95554	88469	88449	88469	88451	88456	87655	88481	95777	88463	88455	87643	88535	88471	88469	88467	88401	88527	88533	88453	97964	87614	88446	88447	96239	107685
1SIAe3cef	91772	76284	91919	91916	89293	91505	89200	76015	62010	89221	76466	62005	72570	82615	82565	108544	93167	95888	95375	90787	89049	92091	92097	91810	66385	66369	66384	66374	66370	67573	66404	111366	66380	66363	67687	66384	66386	66385	66388	66326	66396	66382	66381	91652	67574	66372	66370	106510	94596
1SIAe4cef	14032	94533	14295	14294	36492	52099	36487	93724	91804	36418	92011	91810	94034	35032	35008	104070	51608	15391	50951	15340	8880	23112	23113	18255	92062	92038	92058	92058	92057	91121	92077	101532	92056	91968	91098	92034	92060	92038	92056	92061	92028	92034	91957	55410	91070	92063	92060	100060	56772
1SIAe5cef	90918	33418	96032	96015	90693	92810	90604	32395	72278	90634	31922	72281	29238	85925	85898	108073	94892	98337	91415	95949	90101	88216	88213	91554	67824	67738	67823	67802	67806	68427	67840	110283	67817	67526	68367	67797	67827	67765	67822	67761	67793	67794	67756	92649	68338	67798	67800	110442	92568
1SIAe6cef	89722	12144	94122	93881	85622	98742	85525	11744	70807	85556	6372	70823	11497	84207	84175	113948	100381	100476	93716	93234	96445	87350	87335	98632	73999	73952	74002	73986	73983	65744	74016	104657	73992	73744	65677	74014	74001	73982	73998	73943	74009	74010	73976	90844	65636	73985	73981	104052	93795
1SIAe7cef	101830	104179	103652	103652	99450	100461	99414	104170	105173	99378	106082	105187	103017	91259	91279	37521	106121	103714	100989	103583	97892	97070	97103	100063	103725	103707	103726	103708	103711	103661	103740	57639	103723	102920	103632	103167	103736	103735	103723	103663	103151	103173	103153	102599	103539	103706	103705	56040	100193
1SIAe8cef	86664	66924	91984	91975	88154	89670	88090	66931	65798	88136	65724	65795	68109	86897	86820	104609	90485	92572	89778	91835	86913	83941	83947	89128	8157	8135	8154	8143	8141	9559	8177	103912	8149	8182	9586	8181	8155	8153	8156	8106	8197	8180	8177	90739	9566	8139	8138	103224	92371
1SIAe9cef	102446	108094	104187	104183	97688	109449	97650	106238	106070	97625	106433	106073	106610	93544	93488	48315	115320	104479	101509	104122	108370	98711	98717	112418	114289	114218	114295	114276	114279	104944	114311	54454	114287	113549	104928	113802	114343	114251	114295	114247	113802	113799	113766	102088	104840	114269	114270	55273	102730
1SIBe10cef	15396	93617	1603	1603	35570	53600	35564	92913	92263	35501	91848	92267	91835	36520	36488	104433	51757	2256	53045	1051	9602	21086	21113	18403	92424	92354	92420	92422	92421	89904	92440	103501	92418	92293	89891	92358	92422	92356	92419	92419	92345	92358	92348	57476	89855	92425	92424	100387	55533
1SIBe11cef	87615	67796	89486	89479	86749	88453	86655	67795	67465	86701	68032	67229	67953	83004	82930	104778	87775	89501	89449	89438	86614	85085	85084	87205	14546	14524	14545	14534	14533	15029	14567	103791	14541	14569	15067	14572	14544	14544	14546	14496	14584	14570	14569	89932	15033	14527	14526	104927	90239
1SIBe12cef	52867	97172	53284	53282	52514	14163	52480	96733	95170	52416	104653	95173	98916	48994	48978	108604	42299	64855	40836	52356	52759	52085	52090	55813	97233	97194	97231	97198	97194	93883	97285	102264	97229	96668	93877	96771	97233	97267	97264	97143	96731	96769	96735	48962	93877	97163	97161	101158	43676
1SIBe13cef	100107	107466	103589	103569	101033	103313	101003	107500	105182	101105	106998	105295	108418	96237	96162	57691	103276	105165	103699	103730	100612	102493	102503	104689	105350	105310	105353	105338	105342	106724	105373	21210	105348	104853	106659	104856	105356	105337	105354	105295	104831	104858	104821	105143	106619	105339	105334	2211	101542
1SIBe14cef	15399	93641	1598	1602	35561	53599	35555	92937	92265	35492	91845	92284	91840	36522	36491	104595	51758	2257	53064	1052	9603	21081	21108	18404	92424	92355	92420	92422	92421	89905	92440	103496	92418	92293	89892	92358	92422	92356	92419	92419	92345	92358	92348	57477	89856	92425	92424	100390	55533
1SIBe14mer	88196	10941	94440	94437	88464	91622	88363	9680	71794	88399	9605	71795	5170	86634	86602	104164	94860	95022	89799	94147	87843	87700	87693	91072	67659	67570	67655	67660	67655	64344	67677	103883	67654	67312	64177	67580	67655	67574	67659	67611	67578	67578	67464	90448	64237	67656	67657	104210	92514
1SIBe15cef	93196	89501	95664	95661	95110	96211	95083	88347	93015	95008	87223	93009	91040	89832	89797	94197	99064	97441	99898	96646	93245	90009	90026	94666	87405	86999	87068	87049	87046	85623	87419	98193	87394	86849	85563	86851	87073	87363	87397	86995	86851	86846	86822	99460	85487	87042	87038	96331	99555
1SIBe16cef	87610	67515	89482	89475	86743	88451	86649	67517	66369	86695	68035	66130	67077	82998	82924	104780	87772	89497	89447	89434	86610	85086	85084	87200	14540	14518	14541	14528	14527	15025	14563	103787	14537	14540	15063	14543	14540	14540	14540	14490	14555	14541	14538	89927	15029	14521	14522	104924	90239
1SIBe17cef	50425	86163	51664	51663	47261	43554	47225	85750	85124	47157	92388	85136	85833	49683	49686	96967	43883	60804	48425	51596	51528	48200	48203	52699	85968	85963	85964	85967	85964	84434	85984	96916	85964	85461	84431	85467	85966	85965	85963	85967	85451	85465	85463	39870	84400	85969	85967	97468	50171
1SIBe18cef	55152	95465	56482	56480	52326	30631	52422	95526	93772	52233	107630	93902	97699	53131	53124	108652	39324	67029	38080	56988	54827	49960	49965	53455	96208	96218	96210	96213	96208	95677	96252	103293	96206	95658	95675	95739	96252	96277	96229	96168	95739	95778	95733	45011	95622	96196	96187	106241	38438
1SIBe19cef	52478	96727	56641	56638	52105	31826	52082	96722	94858	52008	95708	94858	95541	50508	50500	105185	40681	56825	30400	56266	52561	50454	50459	53205	92983	92636	92655	92636	92630	92358	93002	100814	92981	92420	92352	92486	92654	92982	92980	92580	92444	92484	92480	44878	92317	92641	92632	101396	31797
1SIBe1cef	87930	68550	91834	91823	87452	89958	87357	68598	67923	87403	66143	67922	69138	84375	84298	104074	91314	92592	92199	91769	89266	85394	85400	89198	7625	7603	7624	7613	7616	6086	7646	104192	7622	7657	6109	7657	7676	7625	7623	7556	7672	7655	7659	91106	6090	7606	7611	103179	91935
1SIBe20cef	15663	96737	15486	15488	39207	64437	39172	94754	91396	39098	96819	91318	96738	36913	36887	114957	60526	15370	52463	15445	18400	23092	23095	26866	99729	99636	99727	99710	99707	93016	99745	102099	99725	99589	93002	99661	99778	99656	99724	99654	99660	99659	99612	58669	92960	99714	99708	99399	55098
1SIBe21cef	100380	108353	104476	104474	98945	104130	98912	106895	107258	98879	104937	107100	106217	94738	94676	57028	104005	104534	102481	103700	100525	100763	100763	103372	104516	104447	104517	104503	104507	103493	104535	827	104514	103990	103452	103993	104521	104475	104516	104469	103969	103996	103931	104865	103399	104506	104501	17664	104150
1SIBe22cef	100380	108283	104447	104445	98923	104130	98890	106825	107258	98857	104867	107100	106147	94738	94676	56931	104005	104505	102481	103671	100525	100673	100673	103343	104516	104447	104517	104503	104507	103493	104535	810	104514	103990	103452	103993	104521	104475	104516	104469	103969	103996	103931	104865	103399	104506	104501	17641	104150
1SIBe23cef	100364	108189	104411	104409	99083	103946	99050	106731	106793	99017	104512	106635	105749	94422	94360	56910	103682	104458	102585	103624	100745	100931	100931	103597	104553	104484	104554	104540	104544	103789	104572	796	104551	104027	103748	104030	104558	104512	104553	104506	104006	104033	103968	104948	103695	104543	104538	17395	104203
1SIBe24cefA	88708	11941	95828	95811	88385	90713	88283	11867	73688	88319	10159	73765	3876	86441	86410	105479	95506	96057	90547	94071	87246	88207	88203	90170	69250	69237	69246	69247	69242	66073	69265	104079	69245	68975	66031	69243	69249	69247	69247	69199	69244	69244	69202	92149	65971	69243	69244	104136	91116
1SIBe24cefB	88821	11939	95955	95938	88942	91324	88840	11867	74242	88876	10204	74317	3876	87043	87006	105963	96121	96184	91169	94190	87361	88329	88322	90284	69317	69304	69313	69314	69309	66138	69332	104697	69312	69039	66096	69307	69316	69314	69314	69266	69308	69308	69266	92646	66036	69310	69311	104747	91739
1SIBe25cef	100365	108120	104383	104381	99063	103947	99030	106662	107393	98997	104441	107235	106278	94423	94361	57031	103683	104430	102586	103596	100746	101037	101037	103569	104554	104484	104554	104540	104544	103790	104573	788	104552	104027	103749	104030	104559	104512	104554	104506	104006	104033	103968	105010	103696	104543	104538	17307	104203
1SIBe26cef	90092	12841	95148	95146	88644	91933	88543	10543	73132	88579	19577	73134	5824	86939	86907	104528	95102	103634	99571	92676	89430	88049	88047	93383	69829	69747	69825	69828	69823	65082	69845	103283	69822	69515	65016	69783	69825	69751	69827	69779	69779	69779	69665	93686	64980	69826	69825	103359	100742
1SIBe27cef	23623	92978	21267	21058	31425	49739	31424	92547	87691	31352	104912	87707	94467	33188	33165	105411	48175	30902	59358	20972	21211	7553	7562	20721	89711	89686	89711	89697	89694	89250	89732	99545	89707	89645	89216	89717	89713	89712	89711	89645	89703	89715	89681	55082	89208	89689	89693	99828	60239
1SIBe28cef	89647	92004	96649	96631	93356	105328	93280	89695	92057	93251	88490	92357	90087	87592	87537	101306	103983	99567	96618	95203	100443	92495	92511	103218	99256	99166	99253	99225	99240	88069	99255	96382	99251	99257	87972	99273	99255	99169	99252	99198	99252	99272	99259	97642	87976	99240	99238	96219	97404
1SIBe29cef	87608	67642	89349	89342	86834	88533	86740	67644	67489	86786	68004	67253	67928	82930	82856	104717	87716	89364	89379	89301	86607	85081	85079	87198	14533	14509	14530	14519	14518	15017	14552	103747	14526	14533	15055	14534	14531	14529	14531	14481	14546	14532	14533	89944	15021	14514	14513	104889	90182
1SIBe2cef	89108	15741	94114	94114	88023	93709	88047	13797	72245	87960	19542	72247	8519	84441	84401	106821	93792	104327	97990	93705	87866	86097	86112	91553	71879	71804	71878	71880	71875	68784	71894	104784	71874	71542	68729	71810	71927	71814	71876	71830	71811	71811	71693	92128	68679	71876	71877	103895	98734
1SIBe30cef	89151	11674	93683	93665	85659	90231	85562	11694	70243	85593	942	70260	10949	84260	84229	105113	91868	94826	87966	93128	87876	87255	87237	89597	64532	64487	64535	64521	64518	64694	64551	104587	64527	64251	64622	64521	64534	64517	64533	64478	64518	64519	64485	90226	64584	64518	64516	103987	87862
1SIBe3cef	90372	51093	90850	90847	86474	91371	86459	51058	71601	86431	48989	71611	48658	84477	84435	109773	94518	90443	93051	89225	88762	83924	83923	87295	66710	66692	66358	66695	66317	63878	66730	107264	66262	66441	63829	66712	66761	66267	66712	66625	66710	66266	66690	93207	63804	66693	66690	106024	91477
1SIBe4cef	100386	108342	104455	104453	98839	104096	98806	106884	107266	98773	104947	107105	106121	94742	94680	56880	103871	104590	102373	103756	100531	100682	100682	103338	104526	104457	104527	104513	104517	103542	104545	898	104524	104000	103501	104003	104527	104481	104526	104479	103975	104002	103941	104871	103451	104516	104511	17625	104122
1SIBe5cef	88556	69662	92658	92650	90259	91202	90164	69610	68603	90210	65154	68603	66483	85879	85802	104152	92502	92918	93222	92694	88694	88272	88278	89589	5913	5917	5912	5922	5931	614	5931	104159	5904	5938	639	5938	5970	5917	5910	5916	5956	5938	5945	94336	623	5912	5922	104882	92422
1SIBe6cef	14312	89201	14998	14997	35945	52370	35932	88107	90312	35870	98734	90223	89889	33003	32972	100218	49448	26302	59402	16217	10296	25475	25482	18899	92222	92194	92218	92219	92216	89880	92236	98889	92218	92197	89873	92203	92220	92198	92215	92219	92188	92201	92199	61911	89931	92221	92219	96924	63348
1SIBe7cef	93332	70897	92168	92162	88790	92245	88814	70381	66514	88735	69154	66552	69223	85960	85891	108080	92942	91531	93462	90695	91759	86902	86913	91514	56971	56968	56970	56534	56965	55253	56997	109316	56981	56976	55228	56978	57014	57019	56973	56910	57024	57017	56979	92767	55155	56965	56962	107697	94564
1SIBe8cef	14311	89914	15021	15020	37620	52571	37607	88820	90434	37545	99449	90345	90324	33036	33004	100228	49895	26657	59849	16243	10481	25457	25464	19109	92209	92180	92205	92206	92203	90004	92223	98999	92205	92184	89997	92190	92207	92185	92202	92206	92175	92188	92186	62135	90055	92208	92206	97029	64390
1SIBe9cef	52984	97502	55915	55913	49628	11228	49594	96470	91690	49531	103369	91737	101957	50273	50259	107126	37425	65367	35614	55427	52907	49135	49134	54705	95477	95426	95475	95466	95462	92165	95497	103137	95473	94846	92156	94950	95518	95487	95476	95402	94950	94989	94946	44175	92082	95460	95139	100957	40782
1SIBe9mer	53848	97892	56180	56180	50985	13147	50951	97376	93131	50887	104960	93176	98009	48475	48458	107663	39486	67532	35184	56783	54916	53593	53604	55146	97061	97031	97057	97059	97055	93754	97076	104443	97057	96435	93661	96538	97100	97075	97055	97059	96538	96577	96518	46637	93671	97061	97059	101470	39977
1SIBk6cefB	99162	108790	103120	103119	99887	103266	99854	107318	106587	99821	105402	106625	106076	94554	94492	59931	103280	103797	102538	102328	99859	100115	100114	103262	104670	104576	104670	104630	104635	103517	104664	348	104667	104142	103470	104144	104671	104624	104645	104616	104117	104144	104105	104875	103420	104634	104629	16280	104385
1SOAe10cef	32050	94421	34681	34676	37008	52120	36984	92251	88663	36916	92649	88668	95087	37354	37321	101380	51639	36191	50626	33195	31387	29937	29934	34043	89095	89029	89097	89081	89078	89075	89116	100725	89091	88927	89059	89059	89097	89054	89097	89024	89045	89057	89055	53965	89019	89072	89073	100187	52347
1SOAe11cef	89950	68625	91791	91784	88673	92588	88609	68636	69704	88655	65406	69703	68378	86585	86522	105159	93637	93124	93781	91847	87802	86829	86836	88106	371	375	371	382	393	6687	389	103443	366	347	6708	350	377	376	372	367	367	349	356	91216	6688	367	377	101727	92452
1SOAe12cef	87916	70362	92627	92619	88797	92261	88702	70559	70277	88748	65910	70331	67922	84005	83945	105022	94633	94073	93783	92031	88156	88132	88147	89549	10091	10105	10094	10102	10107	4771	10113	102028	10086	10122	4685	10128	10099	10107	10090	10096	10145	10128	10086	93338	4774	10090	10102	100675	92359
1SOAe13cef	52307	97695	54325	54317	50463	20135	50431	96877	91666	50548	94744	91714	98410	50174	50153	118157	47594	56053	27233	55577	60793	49106	49109	61027	102697	102617	102695	102683	102681	92921	102716	104676	102691	102037	92913	102139	102739	102680	102695	102616	102141	102181	102134	43894	92838	102678	102358	102583	31644
1SOAe14cef	101562	107544	105617	105616	99569	100986	99526	107108	102232	99490	107406	102231	106708	94556	94488	34560	102680	105441	100536	105448	100702	98739	98739	103472	99916	99896	99914	99893	99896	102356	99933	56672	99911	99884	102293	99887	99916	99914	99918	99856	99860	99885	99824	103355	102218	99896	99889	54550	100684
1SOAe15cef	86745	68118	92906	92896	88862	91093	88798	67628	67203	88844	67547	67203	69066	86979	86902	105798	91844	92811	90281	92070	87306	84913	84919	90212	9374	9359	9373	9361	9360	9772	9398	104935	9367	9381	9798	9379	9374	9379	9375	9337	9393	9379	9376	91171	9775	9355	9359	104413	93921
1SOAe16cef	88440	10849	95154	95152	88434	91792	88333	10336	72392	88369	9744	72434	5822	86647	86616	104028	94558	96428	90651	95626	88314	88648	88646	90770	67177	67137	67173	67171	67166	64941	67189	104769	67170	66879	64877	67147	67214	67186	67171	67124	67184	67184	67109	92714	64796	67169	67168	104665	91267
1SOAe17cef	52654	96424	57236	57220	52393	34313	52364	95969	93393	52290	101694	93393	94684	50841	50835	110592	40133	65439	38888	55465	53858	50347	50349	55487	92866	92518	92540	92524	92520	92648	92887	103992	92864	92276	92648	92383	92541	92873	92865	92469	92368	92381	92377	42751	92610	92519	92520	101773	37536
1SOAe18cef	14068	93312	52	54	35650	53636	35644	92625	92413	35581	91651	92179	92521	37017	36986	105079	51177	1350	52133	1038	9704	20477	20488	16754	91976	91906	91972	91977	91974	90597	91993	103420	91972	91846	90578	91913	91974	91908	91972	91974	91899	91911	91909	56991	90539	91979	91977	100227	55096
1SOAe19cef	52282	97860	54468	54460	50214	20379	50180	97038	91316	50301	94519	91364	98626	49691	49670	118209	47601	56045	26990	55719	60796	49164	49166	61045	102648	102569	102646	102635	102632	93130	102667	104279	102643	101988	93126	102091	102690	102631	102646	102568	102093	102132	102035	44416	93050	102630	102309	102753	31616
1SOAe1cef	53734	97171	55416	55414	52047	27563	52019	97197	91167	51954	93415	91171	95217	51114	51104	106549	36845	55990	27123	54649	53551	50243	50249	53986	92226	92209	92225	92208	92203	91866	92228	103250	92223	91651	91875	91728	92224	92224	92225	92152	91687	91727	91723	43775	91825	92213	92204	101498	30588
1SOAe20cef	89914	68634	91521	91514	87661	90687	87597	68645	69207	87643	65088	69206	68008	86010	85948	104577	92755	92516	92214	91851	87479	86850	86857	87788	360	363	352	350	357	6643	370	102912	357	346	6660	355	356	355	351	357	370	352	353	89580	6640	367	359	101230	91568
1SOAe21cef	21177	89600	22528	22523	30225	50415	30224	89227	88636	30152	97345	88539	91394	30584	30551	102178	49840	31479	58152	22230	22229	7370	7415	22811	87695	87670	87693	87679	87678	87594	87710	98541	87691	87693	87593	87693	87693	87692	87693	87623	87681	87691	87693	58661	87646	87673	87675	98968	58998
1SOAe22cef	12892	89585	10581	10579	36591	51068	36585	89618	91391	36517	90622	91397	97338	37309	37285	101892	49455	13660	53938	10352	3900	21787	21789	15922	89253	89249	89249	89253	89250	89081	89270	100659	89249	89249	89081	89255	89251	89250	89249	89254	89240	89253	89251	55292	89043	89255	89253	99021	53762
1SOAe23cef	53721	97361	55259	55256	52546	30916	52520	96553	93379	52455	93794	93383	96147	50127	50117	105494	36161	56736	27564	55420	52893	51801	51808	52329	93360	93283	93358	93342	93336	92517	93379	103415	93356	92726	92508	92804	93358	93298	93358	93283	92762	92802	92751	43085	92469	93348	93338	100862	30136
1SOAe24cef	64403	98472	65763	65805	64947	67329	64864	98395	92835	64942	95231	92851	97885	62336	62327	103396	66952	66946	67991	66020	64878	61065	61073	62721	97001	96977	97002	96967	96982	96835	97003	103108	96998	96450	96837	96472	97001	96985	97001	96933	96455	96470	96449	67660	96806	96976	96977	101387	70524
1SOAe25cef	53500	98258	54242	54239	51020	32791	50992	97875	95709	50928	105033	95739	99974	51128	51111	111751	41686	63717	42982	54217	54129	51269	51284	55759	95713	95644	95712	95651	95646	96264	95731	106881	95709	95143	96274	95216	95713	95712	95710	95605	95174	95214	95212	63751	96235	95649	95647	105352	43886
1SOAe26cef	67927	102532	65618	65612	66155	63424	66066	102131	95681	66070	113754	95680	102436	60597	60553	108823	67386	76235	74683	65712	66413	62244	62261	67887	95919	95898	95918	95905	95902	98800	95933	102776	95914	95918	98817	95921	95914	95915	95915	95843	95902	95919	95916	72454	98779	95903	95899	103799	74484
1SOAe27cef	88680	16788	93002	92985	85379	90145	85347	14474	72906	85450	11205	72929	12583	83009	82964	105936	91754	92320	86708	90625	87463	85123	85106	92386	70154	70074	70153	70153	70151	68310	70169	102519	70145	69816	68244	70081	70151	70079	70151	70102	70079	70080	69966	88502	68205	70153	69826	103816	88119
1SOAe28cef	98202	104600	100935	100914	99577	101679	99547	103948	103630	99650	105268	103633	106634	94227	94155	56177	100735	102566	101070	101851	98417	97733	97744	102593	101586	101514	101589	101575	101579	103795	101609	17100	101584	101056	103738	101059	101592	101540	101590	101531	101034	101061	100944	103921	103690	101576	101571	278	99760
1SOAe29cef	18148	91612	15817	15815	36483	51258	36472	91045	89479	36408	93265	89391	90172	34978	34947	100708	49809	18371	51901	15298	10590	27888	27895	19506	89994	89927	89990	89991	89988	87804	90008	99598	89990	89931	87783	89937	89992	89932	89987	89991	89922	89935	89933	57083	87840	89993	89991	97880	59424
1SOAe2cef	21120	83648	23104	23098	30587	49509	30554	83652	86568	30482	86525	86468	87047	33028	33006	97485	47635	23460	49042	23372	20445	13181	13192	19553	84263	84222	84263	84227	84224	86618	84261	96935	84259	84263	86594	84269	84268	84267	84240	84206	84257	84270	84265	52407	86566	84225	84223	97157	50260
1SOAe30cef	52656	96443	57264	57244	52393	34384	52364	95988	93392	52296	101705	93392	94710	50874	50861	110611	40170	65469	38963	55491	53891	50370	50372	55510	92850	92501	92522	92507	92503	92628	92869	103972	92846	92256	92627	92354	92524	92851	92848	92446	92339	92352	92350	42772	92589	92503	92503	101786	37561
1SOAe3cef	43432	87706	44366	44366	35433	51963	35410	86615	88714	35373	97353	88718	89018	34207	34174	98597	48890	54719	57762	44915	44683	41137	41141	45350	89084	89020	89083	89073	89073	87584	89101	104318	89080	88508	87582	88515	89085	89040	89082	89015	88499	88512	88510	54300	87546	89066	89070	103908	63859
1SOAe4cef	100816	104961	103466	103446	100391	100186	100361	104689	103707	100464	106152	103735	105630	93866	93792	55026	100245	103105	100716	101636	100253	98712	98720	104377	101477	101471	101480	101465	101469	104081	101500	17140	101475	101490	104024	101493	101483	101498	101481	101427	101468	101495	101410	102696	103976	101466	101461	262	98849
1SOAe5cef	98575	104843	100943	100922	99556	101635	99526	104283	103648	99629	105534	103652	106767	94718	94646	56002	100919	102286	101035	101569	98407	97786	97790	102336	101400	101327	101403	101389	101393	105304	101423	17291	101398	100869	105328	100872	101406	101353	101404	101345	100847	100874	100757	104463	105334	101390	101385	154	99611
1SOAe6cef	86679	68280	92882	92872	88755	90959	88691	67811	67631	88737	67498	67631	69225	86808	86745	105705	91715	92787	90156	92055	87305	84872	84878	90207	9209	9196	9210	9198	9197	9655	9235	104832	9204	9247	9683	9247	9209	9216	9212	9161	9261	9247	9242	91067	9660	9190	9194	104303	93790
1SOAe7cef	86672	68300	92886	92876	88774	91007	88710	67832	67597	88756	67516	67594	69215	86870	86807	105755	91761	92811	90192	92079	87299	84842	84848	90200	9236	9221	9235	9226	9224	9682	9261	104918	9229	9263	9708	9263	9234	9239	9239	9189	9277	9263	9260	91157	9685	9217	9219	104372	93839
1SOAe8cef	88371	11961	94710	94648	88874	94497	88773	10814	71087	88809	10758	70912	6686	86469	86438	106744	96874	98613	90692	94824	90447	87229	87235	93876	69988	69926	69984	69986	69981	65177	70003	103696	69983	69664	65108	69932	69984	69933	69985	69937	69930	69930	69816	92916	65069	69982	69983	103339	91330
1SOAe9cef	17873	93346	9535	9534	36006	54341	36008	92715	90689	35938	106290	90393	91599	35014	34983	105520	52392	20161	61128	9960	11059	21979	21964	17656	93042	92954	93040	93044	93041	91200	93059	101123	93038	92955	91181	92961	93089	92956	93038	93042	92947	92959	92912	55666	91145	93046	93044	100504	63253
1SOBe10cef	93176	89822	95667	95664	95109	96246	95082	88668	93303	95007	87254	93297	91368	89904	89870	94232	99095	97444	99931	96648	93225	90004	90021	94673	87757	87344	87420	87394	87398	85968	87764	98189	87746	87177	85907	87179	87425	87708	87749	87340	87179	87174	87150	99497	85832	87394	87390	96338	99594
1SOBe11cef	14311	89863	15021	15020	37616	52689	37603	88769	90382	37540	99396	90290	90272	33028	32996	100259	49872	26656	59820	16242	10645	25471	25478	19242	92293	92264	92289	92290	92287	89947	92307	98894	92289	92268	89943	92274	92291	92269	92286	92290	92259	92272	92270	62846	89998	92292	92290	96964	64362
1SOBe12cef	14441	94043	59	59	36810	53753	36804	93357	93143	36741	92313	92920	91895	37353	37322	103851	52308	3042	53904	1073	9677	22231	22241	17766	93400	93332	93396	93401	93398	90488	93417	103445	93396	93271	90469	93338	93398	93333	93396	93398	93324	93336	93334	58503	90430	93403	93401	100176	55878
1SOBe13cef	14194	94558	337	337	36280	52618	36274	94009	93123	36211	92525	93127	92507	36610	36578	105042	52293	2474	52520	1177	9548	21900	21910	17556	94042	93974	94038	94043	94040	90767	94059	103916	94038	93913	90748	93980	94040	93975	94038	94040	93966	93978	93976	55696	90709	94045	94043	100699	55867
1SOBe14cef	88355	69067	92432	92424	90682	91381	90587	69014	69276	90633	64591	69273	66466	86411	86347	104724	92776	92765	93738	92541	88680	88242	88248	89583	4725	4711	4716	4724	4721	205	4735	104842	4720	4685	222	4683	4764	4713	4712	4705	4699	4683	4682	94863	206	4724	4728	105498	92851
1SOBe15cef	51131	86287	52420	52418	48062	43557	48024	85872	85205	47958	92378	85211	85969	50455	50455	97077	43996	61559	48391	52249	52203	48202	48203	52708	85971	85966	85967	85970	85967	84446	85987	97027	85967	85464	84443	85470	85969	85968	85966	85970	85454	85468	85466	39175	84412	85972	85970	97472	50182
1SOBe16cef	87749	67449	89244	89237	87251	89114	87157	67451	67739	87203	67976	67503	67863	83608	83534	105093	88454	89259	89871	89196	86514	84913	84911	87104	15051	15027	15048	15037	15036	14985	15070	104055	15044	15035	15004	15036	15049	15047	15049	14986	15048	15034	15035	90307	14981	15032	15031	103971	90721
1SOBe17cef	52498	96663	56639	56636	52026	31823	52003	96658	94793	51929	95644	94793	95477	50428	50420	105150	40682	56823	30416	56264	52559	50477	50482	53203	92918	92571	92590	92571	92565	92293	92937	100809	92916	92355	92287	92421	92589	92917	92915	92515	92379	92419	92415	44879	92252	92576	92567	101391	31800
1SOBe18cef	56400	100900	58565	58565	52418	14370	52384	99950	94480	52320	107799	94286	99534	51880	51863	109727	40599	67743	37554	57890	55766	52696	52700	55367	97392	97065	97091	97093	97089	94883	97407	106507	97388	96784	94897	96887	97134	97424	97386	97093	96887	96926	96867	50810	94819	97095	97093	103478	41765
1SOBe19cef	87779	67653	89763	89756	86975	88742	86881	67656	67322	86927	68583	67087	67786	83131	83071	104880	88078	90111	89757	89760	87129	85179	85194	87611	15485	15463	15486	15473	15472	15102	15508	103854	15482	15510	15140	15513	15485	15485	15485	15435	15525	15511	15508	90794	15106	15466	15467	105671	90293
1SOBe1cef	14836	94930	11002	10994	34453	56075	34446	92679	90800	34388	102696	90727	96035	34733	34727	106975	51851	22196	60637	10417	11579	21823	21827	20508	93126	93051	93124	93126	93122	90727	93140	103341	93122	92993	90725	93060	93124	93055	93119	93125	93059	93058	93024	57244	90785	93128	93126	102872	65138
1SOBe20cef	52471	96588	56633	56630	52022	31819	51999	96583	94717	51924	95569	94716	95402	50427	50419	105149	40677	56817	30383	56258	52553	50451	50456	53202	92835	92487	92505	92487	92481	92210	92852	100796	92831	92271	92203	92336	92505	92832	92831	92431	92294	92334	92332	44874	92168	92493	92483	101378	31791
1SOBe21cef	50430	86297	51644	51642	47260	43557	47222	85884	85127	47156	92394	85139	85865	49690	49691	96973	43875	60791	48432	51576	51502	48199	48200	52707	85971	85966	85967	85970	85967	84444	85987	96917	85967	85464	84441	85470	85969	85968	85966	85970	85454	85468	85466	39170	84410	85972	85970	97468	50157
1SOBe22cef	98681	105718	101275	101255	99749	101845	99719	105199	104263	99822	104880	104266	106285	94154	94082	57190	101534	102496	101531	102071	98758	97600	97611	101573	102784	102711	102787	102773	102777	104989	102807	18680	102782	102253	104906	102256	102790	102737	102788	102729	102231	102258	102142	103835	104883	102774	102769	2148	100108
1SOBe23cef	88430	68595	90849	90846	87160	89968	87183	68171	63281	87093	74504	63277	66051	85872	85821	107149	90831	100299	99813	90812	90189	85486	85490	88634	60285	60269	60285	60278	60276	58307	60296	106169	60276	60289	58278	60296	60290	60284	60279	60233	60303	60292	60289	89556	58255	60275	60273	105432	99960
1SOBe24cef	90586	87116	91344	91329	90514	100159	90440	87147	86192	90408	86687	86191	85374	86278	86238	93854	103211	91978	90500	90327	99468	87198	87204	98079	93091	93069	93092	93072	93074	84967	93106	88241	93086	93091	84943	93093	93095	93096	93090	93032	93080	93094	93060	91364	84913	93068	93068	87129	89978
1SOBe25cef	51078	86182	52222	52220	47878	43508	47842	85767	85004	47774	92169	85018	85723	50372	50368	96779	43826	61258	48249	52155	52150	48123	48124	52633	85812	85807	85808	85811	85808	84285	85828	96728	85808	85305	84282	85311	85810	85809	85807	85811	85295	85309	85307	39150	84251	85813	85811	97299	50106
1SOBe2cef	14194	94817	353	349	36281	52620	36275	94268	93129	36212	93033	93129	92790	36612	36580	104749	52297	2487	52523	1192	9550	21891	21901	17579	94066	93998	94062	94067	94064	90794	94083	103855	94062	93937	90775	94004	94064	93999	94062	94064	93990	94002	94000	55697	90736	94069	94067	100843	55871
1SOBe3cef	92660	71794	95621	95612	90194	94180	90219	70711	67653	90144	78135	67640	71733	84602	84529	107243	94730	105585	101936	94915	92435	92371	92373	95661	15576	15564	15579	15581	15584	10561	15601	106177	15573	15579	10592	15587	15584	15557	15578	15584	15602	15585	15583	94305	10566	15586	15579	106406	103768
1SOBe4cef	89507	12996	94068	94064	86696	93874	86725	13015	72658	86630	17617	72692	12409	85037	85011	109415	95442	106949	102598	93439	88235	87357	87344	89542	70084	70043	70083	70084	70079	66414	70099	105242	70079	69778	66338	70046	70080	70050	70081	70034	70044	70044	69979	95641	66299	70080	70081	105189	99722
1SOBe5cef	52468	96720	56609	56606	52072	31816	52049	96715	94858	51975	95702	94857	95535	50507	50499	105185	40681	56793	30381	56234	52529	50443	50448	53172	92984	92637	92656	92637	92631	92360	93003	100826	92982	92432	92354	92492	92655	92995	92981	92592	92450	92490	92486	44845	92319	92642	92633	101408	31799
1SOBe6cef	87212	68051	92077	92068	87970	89348	87906	68024	67316	87952	66547	67387	67978	87027	86964	104523	91665	93220	90613	91311	87368	84564	84562	90055	9891	9871	9890	9881	9878	9703	9864	103472	9886	9886	9723	9888	9889	9889	9893	9844	9903	9886	9888	91609	9702	9874	9873	102906	93014
1SOBe7cef	14309	89143	14743	14742	36687	52424	36674	88049	90285	36612	98605	90193	90084	32861	32830	99966	49766	26379	59846	15965	10445	25357	25364	18891	91972	91944	91968	91969	91966	89764	91986	98746	91968	91947	89760	91953	91970	91948	91965	91969	91938	91951	91949	61334	89815	91971	91969	96838	63671
1SOBe8cef	87516	70060	93871	93863	89173	93360	89068	68384	68262	89114	68071	68259	75316	87056	86993	105972	92210	95382	92084	94426	88875	86412	86418	92091	10782	10710	10777	10768	10769	8492	10800	105186	10773	10730	8517	10730	10834	10733	10779	10700	10747	10733	10718	93323	8493	10762	10768	103930	93160
1SOBe9cef	14311	89199	14999	14998	35947	52232	35934	88105	90311	35872	98730	90219	89886	32999	32967	100214	49443	26302	59396	16217	10131	25475	25482	18763	92081	92053	92077	92078	92075	89876	92095	98888	92077	92056	89872	92062	92079	92057	92074	92078	92047	92060	92058	61178	89927	92080	92078	96924	63344
- 664625 core loci (34.1411807493312%)
- 1282071 non-core loci (65.8588192506688%)
- 50118 representative loci passed to blast.
[truncated: 359 more columns]

## Sheet: ST10
snp-dists 0.6.3	100_2SOBe2cA_o200	102_2SOBe3c_o200	103_2SOBe4c_o200	117_2SOBe19c_o200	119_2SOBe21c_o200	120_2SOBe22c_o200	123_2SOBe25c_o200	2HUAe24cef_o200	2HUAe2cef_o200	2HUBe4m_o200	45_2SOAe1c_o200	49_2SOAe5c_o200	57_2SOAe13c_o200	73_2SHBe1c_o200	82_2SHBe9c_o200	S1HUAe6mer_o200	S1RDAe16cef_o200	S1RDAe18cef_o200	S1RDAe1cef_o200	S1RDBe3cef_o200	S1RDBe4cef_o200	S1RDBe5cef_o200	S1RDBe7cef_o200	S1SIAe27cef_o200	S1SIAe4cef_o200	S1SIBe10cef_o200	S1SIBe14cef_o200	S1SIBe20cef_o200	S1SOAe18cef_o200	S1SOAe22cef_o200	S1SOBe12cef_o200	S1SOBe13cef_o200	S1SOBe2cef_o200
100_2SOBe2cA_o200	0	11986	11985	12001	12007	4559	15160	21059	11730	4757	12298	12305	12666	12012	12014	22836	11208	13601	13110	12036	12034	11712	12045	12003	12298	12049	12051	14382	12009	7619	12037	12015	12016
102_2SOBe3c_o200	11986	0	0	67	71	7770	13239	19111	9274	8083	11268	11277	12836	72	75	22650	10041	11039	7279	68	66	10757	76	72	11268	78	77	12599	37	8498	67	61	62
103_2SOBe4c_o200	11985	0	0	67	71	7769	13238	19110	9273	8082	11267	11276	12835	72	75	22649	10040	11038	7278	68	66	10756	76	72	11267	78	77	12598	37	8497	67	61	62
117_2SOBe19c_o200	12001	67	67	0	68	7785	13248	19125	9284	8096	11282	11289	12850	105	106	22667	10048	11056	7293	117	115	10772	125	65	11280	125	124	12612	86	8512	116	96	97
119_2SOBe21c_o200	12007	71	71	68	0	7791	13262	19103	9299	8103	11285	11294	12856	109	112	22673	10056	11062	7302	123	121	10779	131	63	11285	133	132	12622	92	8513	122	102	103
120_2SOBe22c_o200	4559	7770	7769	7785	7791	0	12359	18699	10351	962	8061	8067	8505	7799	7803	21714	6879	9078	9334	7822	7820	7881	7829	7787	8058	7835	7835	10199	7793	3078	7821	7801	7802
123_2SOBe25c_o200	15160	13239	13238	13248	13262	12359	0	14271	10717	12375	15047	15056	16714	13249	13251	20306	11964	11830	9548	13281	13279	12325	13290	13248	15049	13297	13299	12574	13258	14110	13270	13259	13260
2HUAe24cef_o200	21059	19111	19110	19125	19103	18699	14271	0	16725	18685	19829	19835	21213	19131	19128	25239	17645	18033	16409	19156	19154	18087	19165	19123	19828	19172	19174	18581	19133	19414	19145	19134	19135
2HUAe2cef_o200	11730	9274	9273	9284	9299	10351	10717	16725	0	10883	13651	13648	15032	9303	9301	18171	7824	9377	6377	9320	9318	9143	9329	9288	13641	9336	9338	10093	9297	11840	9321	9299	9300
2HUBe4m_o200	4757	8083	8082	8096	8103	962	12375	18685	10883	0	8245	8241	8694	8113	8111	21796	7524	9717	9525	8129	8127	8274	8138	8095	8234	8142	8144	10703	8102	3692	8130	8108	8109
45_2SOAe1c_o200	12298	11268	11267	11282	11285	8061	15047	19829	13651	8245	0	10	5173	11284	11286	24204	10932	11557	11513	11318	11316	11504	11327	11285	15	11331	11333	12309	11270	8660	11319	11289	11290
49_2SOAe5c_o200	12305	11277	11276	11289	11294	8067	15056	19835	13648	8241	10	0	5169	11293	11291	24213	10929	11565	11520	11323	11321	11505	11332	11290	10	11336	11338	12317	11275	8665	11324	11294	11295
57_2SOAe13c_o200	12666	12836	12835	12850	12856	8505	16714	21213	15032	8694	5173	5169	0	12851	12851	25832	12313	13399	12882	12902	12900	12751	12909	12850	5159	12897	12897	14027	12816	9327	12901	12854	12855
73_2SHBe1c_o200	12012	72	72	105	109	7799	13249	19131	9303	8113	11284	11293	12851	0	7	22679	10139	11075	7310	124	122	10786	132	97	11283	134	133	12626	93	8522	123	103	104
82_2SHBe9c_o200	12014	75	75	106	112	7803	13251	19128	9301	8111	11286	11291	12851	7	0	22677	10136	11073	7310	121	119	10786	131	96	11283	131	132	12626	92	8520	122	100	101
S1HUAe6mer_o200	22836	22650	22649	22667	22673	21714	20306	25239	18171	21796	24204	24213	25832	22679	22677	0	21275	21928	19683	22697	22695	21263	22704	22648	24206	22710	22712	22596	22670	23474	22444	22675	22676
S1RDAe16cef_o200	11208	10041	10040	10048	10056	6879	11964	17645	7824	7524	10932	10929	12313	10139	10136	21275	0	6810	7723	10087	10085	5386	10096	10045	10922	10101	10103	7746	10064	8682	10088	10066	10067
S1RDAe18cef_o200	13601	11039	11038	11056	11062	9078	11830	18033	9377	9717	11557	11565	13399	11075	11073	21928	6810	0	7909	11085	11083	6721	11094	11050	11557	11101	11103	4990	11061	10127	11085	11063	11064
S1RDAe1cef_o200	13110	7279	7278	7293	7302	9334	9548	16409	6377	9525	11513	11520	12882	7310	7310	19683	7723	7909	0	7327	7325	8424	7334	7291	11511	7343	7343	9126	7302	10588	7326	7304	7305
S1RDBe3cef_o200	12036	68	68	117	123	7822	13281	19156	9320	8129	11318	11323	12902	124	121	22697	10087	11085	7327	0	2	10767	14	120	11316	108	109	12647	69	8544	5	107	108
S1RDBe4cef_o200	12034	66	66	115	121	7820	13279	19154	9318	8127	11316	11321	12900	122	119	22695	10085	11083	7325	2	0	10765	12	118	11314	106	107	12645	67	8542	3	105	106
S1RDBe5cef_o200	11712	10757	10756	10772	10779	7881	12325	18087	9143	8274	11504	11505	12751	10786	10786	21263	5386	6721	8424	10767	10765	0	10774	10765	11429	10821	10821	7576	10779	9761	10766	10783	10784
S1RDBe7cef_o200	12045	76	76	125	131	7829	13290	19165	9329	8138	11327	11332	12909	132	131	22704	10096	11094	7334	14	12	10774	0	128	11323	118	117	12654	77	8552	13	117	118
S1SIAe27cef_o200	12003	72	72	65	63	7787	13248	19123	9288	8095	11285	11290	12850	97	96	22648	10045	11050	7291	120	118	10765	128	0	11281	128	127	12611	89	8512	119	99	100
S1SIAe4cef_o200	12298	11268	11267	11280	11285	8058	15049	19828	13641	8234	15	10	5159	11283	11283	24206	10922	11557	11511	11316	11314	11429	11323	11281	0	11329	11329	12307	11266	8658	11315	11287	11288
S1SIBe10cef_o200	12049	78	78	125	133	7835	13297	19172	9336	8142	11331	11336	12897	134	131	22710	10101	11101	7343	108	106	10821	118	128	11329	0	1	12663	79	8557	109	117	118
S1SIBe14cef_o200	12051	77	77	124	132	7835	13299	19174	9338	8144	11333	11338	12897	133	132	22712	10103	11103	7343	109	107	10821	117	127	11329	1	0	12663	78	8559	108	118	119
S1SIBe20cef_o200	14382	12599	12598	12612	12622	10199	12574	18581	10093	10703	12309	12317	14027	12626	12626	22596	7746	4990	9126	12647	12645	7576	12654	12611	12307	12663	12663	0	12622	11288	12646	12625	12626
S1SOAe18cef_o200	12009	37	37	86	92	7793	13258	19133	9297	8102	11270	11275	12816	93	92	22670	10064	11061	7302	69	67	10779	77	89	11266	79	78	12622	0	8517	68	78	79
S1SOAe22cef_o200	7619	8498	8497	8512	8513	3078	14110	19414	11840	3692	8660	8665	9327	8522	8520	23474	8682	10127	10588	8544	8542	9761	8552	8512	8658	8557	8559	11288	8517	0	8545	8518	8519
S1SOBe12cef_o200	12037	67	67	116	122	7821	13270	19145	9321	8130	11319	11324	12901	123	122	22444	10088	11085	7326	5	3	10766	13	119	11315	109	108	12646	68	8545	0	108	109
S1SOBe13cef_o200	12015	61	61	96	102	7801	13259	19134	9299	8108	11289	11294	12854	103	100	22675	10066	11063	7304	107	105	10783	117	99	11287	117	118	12625	78	8518	108	0	1
S1SOBe2cef_o200	12016	62	62	97	103	7802	13260	19135	9300	8109	11290	11295	12855	104	101	22676	10067	11064	7305	108	106	10784	118	100	11288	118	119	12626	79	8519	109	1	0
- 103653 core loci (69.1379517349021%)							Legenda:	0-10
- 46269 non-core loci (30.8620482650979%)								11-50
								51-200
- 8765 representative loci passed to blast.

## Sheet: ST38
snp-dists 0.6.3	124_2SHCe1c_o200	125_2SHCe3c_o200	126_2SHCe4c_o200	127_2SHCe5c_o200	128_2SHCe6c_o200	129_2SHCe7c_o200	130_2SHCe8c_o200	132_2SHCe10c_o200	133_2SHCe11c_o200	134_2SHCe12c_o200	135_2SHCe13c_o200	136_2SHCe14c_o200	137_2SHCe15c_o200	138_2SHCe16c_o200	139_2SHCe18c_o200	140_2SHCe19c_o200	141_2SHCe20c_o200	142_2SHCe21c_o200	144_2SHCe23c_o200	145_2SHCe24c_o200	146_2SHCe25c_o200	2HUAe36cef_o200	2HUBe28cef_o200	46_2SOAe2c_o200	51_2SOAe7c_o200	61_2SOAe17c_o200	64_2SOAe20c_o200	74_2SHBe2c_o200	75_2SHBe3c_o200	76_2SHBe4c_o200	77_2SHBe5c_o200	79_2SHBe7cA_o200	80_2SHBe7cB_o200	83_2SHBe10c_o200	84_2SHBe11c_o200	85_2SHBe12c_o200	88_2SHBe14c_o200	89_2SHBe15c_o200	90_2SHBe16c_o200	S1RUAe11cef_o200	S1SIAe15cef_o200	S1SIAe17cef_o200	S1SIAe1cef_o200	S1SIAe2cef_o200	S1SIAe8cef_o200	S1SIBe11cef_o200	S1SIBe16cef_o200	S1SIBe1cef_o200	S1SIBe29cef_o200
124_2SHCe1c_o200	0	16	14	12	21	4512	28	7	35	4534	41	14	18	12	28	55	39	35	4513	3	10	8204	4521	8238	6334	8257	6774	115	166	118	113	148	154	142	196	109	111	131	137	6417	14051	8489	6370	13690	5722	14247	14239	6725	14135
125_2SHCe3c_o200	16	0	6	14	15	4528	20	11	29	4548	25	4	2	4	20	39	23	25	4527	13	18	8205	4525	8241	6335	8258	6777	107	164	114	107	142	150	138	180	123	109	137	129	6423	14054	8492	6372	13704	5723	14249	14241	6730	14135
126_2SHCe4c_o200	14	6	0	2	11	4516	17	7	25	4537	29	8	6	2	18	43	27	31	4515	11	12	8202	4513	8238	6335	8255	6770	103	169	108	105	141	154	142	184	111	113	133	125	6419	14051	8491	6372	13692	5720	14247	14241	6725	14133
127_2SHCe5c_o200	12	14	2	0	9	4518	16	7	25	4538	29	8	6	0	16	43	27	29	4517	19	12	8215	4515	8251	6345	8268	6787	113	168	108	113	138	164	142	184	109	113	133	125	6421	14064	8502	6382	13694	5733	14259	14251	6740	14145
128_2SHCe6c_o200	21	15	11	9	0	4523	25	16	34	4543	30	9	7	9	25	44	28	30	4522	28	13	8214	4520	8250	6344	8267	6788	122	169	109	122	147	165	143	185	118	114	142	134	6418	14063	8501	6381	13699	5732	14258	14250	6741	14144
129_2SHCe7c_o200	4512	4528	4516	4518	4523	0	4535	4509	4537	27	4543	4520	4520	4514	4530	4557	4541	4541	3	4523	4516	6938	46	6971	4041	6991	5289	4571	4613	4564	4568	4587	4568	4607	4661	4555	4576	4577	4583	2850	13284	7205	4428	11230	4847	12252	12246	3789	12141
130_2SHCe8c_o200	28	20	17	16	25	4535	0	22	39	4554	44	22	20	16	32	57	41	45	4533	25	26	8221	4532	8257	6352	8273	6789	118	182	122	119	154	168	157	198	125	127	147	139	6438	14070	8510	6390	13711	5739	14265	14259	6744	14151
132_2SHCe10c_o200	7	11	7	7	16	4509	22	0	30	4530	34	13	11	7	23	48	32	36	4508	4	5	8197	4518	8233	6330	8250	6767	108	162	113	110	146	147	135	189	104	106	126	130	6412	14046	8486	6367	13685	5715	14242	14236	6722	14128
133_2SHCe11c_o200	35	29	25	25	34	4537	39	30	0	4559	20	29	32	25	25	34	18	20	4538	32	33	8206	4534	8268	6322	8243	6793	126	189	129	126	161	177	165	163	134	134	110	116	6416	14046	8492	6367	13692	5718	14241	14235	6723	14131
134_2SHCe12c_o200	4534	4548	4537	4538	4543	27	4554	4530	4559	0	4564	4542	4540	4534	4550	4577	4561	4563	3	4545	4538	6961	67	6994	4060	7013	5312	4592	4634	4586	4590	4608	4588	4628	4681	4575	4598	4599	4603	2869	13311	7228	4451	11248	4870	12277	12271	3813	12166
135_2SHCe13c_o200	41	25	29	29	30	4543	44	34	20	4564	0	27	34	29	37	18	2	6	4542	38	31	8204	4540	8258	6311	8231	6793	130	188	127	132	168	173	161	159	138	132	128	108	6412	14049	8492	6367	13699	5716	14244	14238	6725	14132
136_2SHCe14c_o200	14	4	8	8	9	4520	22	13	29	4542	27	0	4	8	24	41	25	23	4521	11	8	8202	4517	8236	6334	8255	6772	109	164	104	109	144	152	140	182	117	109	137	131	6417	14049	8489	6370	13698	5720	14245	14239	6725	14133
137_2SHCe15c_o200	18	2	6	6	7	4520	20	11	32	4540	34	4	0	6	23	48	32	36	4519	15	8	8199	4517	8235	6331	8252	6770	107	164	104	109	144	150	138	180	115	109	140	138	6415	14047	8488	6368	13695	5717	14242	14236	6724	14128
138_2SHCe16c_o200	12	4	2	0	9	4514	16	7	25	4534	29	8	6	0	16	43	27	29	4513	9	12	8202	4511	8238	6332	8255	6770	103	168	108	103	138	154	142	184	109	113	133	125	6417	14051	8489	6369	13690	5720	14246	14238	6723	14132
139_2SHCe18c_o200	28	20	18	16	25	4530	32	23	25	4550	37	24	23	16	0	51	35	37	4529	25	28	8167	4527	8221	6297	8220	6741	119	184	124	119	154	170	158	182	125	129	133	133	6420	14024	8454	6343	13696	5694	14219	14211	6681	14105
140_2SHCe19c_o200	55	39	43	43	44	4557	57	48	34	4577	18	41	48	43	51	0	16	20	4556	52	45	8218	4554	8282	6334	8255	6807	144	201	141	146	181	187	175	173	152	146	142	122	6426	14060	8506	6381	13710	5730	14255	14249	6739	14143
141_2SHCe20c_o200	39	23	27	27	28	4541	41	32	18	4561	2	25	32	27	35	16	0	4	4540	36	29	8202	4538	8256	6308	8229	6791	128	185	125	130	165	171	159	157	136	130	126	106	6410	14047	8490	6365	13697	5714	14242	14236	6723	14130
142_2SHCe21c_o200	35	25	31	29	30	4541	45	36	20	4563	6	23	36	29	37	20	4	0	4542	32	31	8206	4538	8268	6320	8243	6795	132	187	127	130	165	175	163	161	138	132	128	110	6412	14046	8490	6365	13696	5718	14241	14233	6723	14131
144_2SHCe23c_o200	4513	4527	4515	4517	4522	3	4533	4508	4538	3	4542	4521	4519	4513	4529	4556	4540	4542	0	4524	4517	6939	45	6972	4039	6992	5290	4570	4613	4565	4569	4587	4567	4606	4660	4554	4577	4578	4582	2847	13289	7206	4428	11226	4848	12254	12248	3791	12143
145_2SHCe24c_o200	3	13	11	19	28	4523	25	4	32	4545	38	11	15	9	25	52	36	32	4524	0	17	8210	4532	8244	6340	8263	6782	112	163	125	110	145	151	139	193	116	108	128	134	6428	14057	8495	6376	13701	5728	14253	14245	6733	14141
146_2SHCe25c_o200	10	18	12	12	13	4516	26	5	33	4538	31	8	8	12	28	45	29	31	4517	17	0	8209	4525	8243	6341	8262	6785	123	156	108	123	148	154	132	186	109	101	129	135	6413	14056	8496	6377	13694	5727	14252	14246	6738	14140
2HUAe36cef_o200	8204	8205	8202	8215	8214	6938	8221	8197	8206	6961	8204	8202	8199	8202	8167	8218	8202	8206	6939	8210	8209	0	7298	24	3259	23	3372	8248	8290	8254	8252	8287	8279	8285	8313	8253	8259	8247	8248	8987	13470	7499	3863	14508	2972	13235	13232	5385	13123
2HUBe28cef_o200	4521	4525	4513	4515	4520	46	4532	4518	4534	67	4540	4517	4517	4511	4527	4554	4538	4538	45	4532	4525	7298	0	7361	4447	7390	5657	4567	4621	4560	4564	4609	4617	4615	4657	4563	4583	4585	4579	2858	13671	7562	4786	11327	5206	12637	12631	4287	12528
46_2SOAe2c_o200	8238	8241	8238	8251	8250	6971	8257	8233	8268	6994	8258	8236	8235	8238	8221	8282	8256	8268	6972	8244	8243	24	7361	0	3299	59	3377	8273	8316	8276	8274	8314	8303	8310	8360	8277	8281	8287	8291	9038	13570	7547	3883	14625	2994	13345	13342	5442	13237
51_2SOAe7c_o200	6334	6335	6335	6345	6344	4041	6352	6330	6322	4060	6311	6334	6331	6332	6297	6334	6308	6320	4039	6340	6341	3259	4447	3299	0	3270	2576	6374	6417	6378	6374	6413	6403	6411	6416	6375	6383	6345	6347	6214	12532	4664	967	13465	1133	11628	11622	2622	11519
61_2SOAe17c_o200	8257	8258	8255	8268	8267	6991	8273	8250	8243	7013	8231	8255	8252	8255	8220	8255	8229	8243	6992	8263	8262	23	7390	59	3270	0	3392	8270	8306	8277	8275	8302	8302	8307	8303	8276	8282	8244	8244	9040	13611	7552	3890	14625	2994	13349	13346	5448	13239
64_2SOAe20c_o200	6774	6777	6770	6787	6788	5289	6789	6767	6793	5312	6793	6772	6770	6770	6741	6807	6791	6795	5290	6782	6785	3372	5657	3377	2576	3392	0	6812	6856	6822	6816	6849	6847	6851	6895	6821	6825	6830	6829	7388	13120	6761	3068	13981	2151	12450	12446	4102	12337
74_2SHBe2c_o200	115	107	103	113	122	4571	118	108	126	4592	130	109	107	103	119	144	128	132	4570	112	123	8248	4567	8273	6374	8270	6812	0	70	19	6	38	55	39	81	22	14	34	24	6451	14099	8536	6412	13714	5767	14288	14282	6769	14174
75_2SHBe3c_o200	166	164	169	168	169	4613	182	162	189	4634	188	164	164	168	184	201	185	187	4613	163	156	8290	4621	8316	6417	8306	6856	70	0	64	69	90	100	31	32	63	57	83	91	6486	14140	8574	6454	13760	5814	14335	14329	6814	14223
76_2SHBe4c_o200	118	114	108	108	109	4564	122	113	129	4586	127	104	104	108	124	141	125	127	4565	125	108	8254	4560	8276	6378	8277	6822	19	64	0	15	44	62	40	82	13	9	33	31	6438	14105	8539	6415	13712	5772	14294	14288	6776	14182
77_2SHBe5c_o200	113	107	105	113	122	4568	119	110	126	4590	132	109	109	103	119	146	130	130	4569	110	123	8252	4564	8274	6374	8275	6816	6	69	15	0	39	57	45	87	18	14	30	28	6449	14099	8535	6410	13711	5770	14288	14280	6767	14176
79_2SHBe7cA_o200	148	142	141	138	147	4587	154	146	161	4608	168	144	144	138	154	181	165	165	4587	145	148	8287	4609	8314	6413	8302	6849	38	90	44	39	0	21	75	106	45	47	67	61	6496	14139	8570	6451	13759	5812	14335	14327	6804	14223
80_2SHBe7cB_o200	154	150	154	164	165	4568	168	147	177	4588	173	152	150	154	170	187	171	175	4567	151	154	8279	4617	8303	6403	8302	6847	55	100	62	57	21	0	74	128	61	43	73	77	6482	14136	8566	6442	13756	5797	14325	14319	6801	14211
83_2SHBe10c_o200	142	138	142	142	143	4607	157	135	165	4628	161	140	138	142	158	175	159	163	4606	139	132	8285	4615	8310	6411	8307	6851	39	31	40	45	75	74	0	56	37	33	59	63	6479	14135	8572	6448	13749	5804	14324	14318	6808	14210
84_2SHBe11c_o200	196	180	184	184	185	4661	198	189	163	4681	159	182	180	184	182	173	157	161	4660	193	186	8313	4657	8360	6416	8303	6895	81	32	82	87	106	128	56	0	93	87	71	61	6506	14158	8600	6475	13781	5832	14353	14347	6834	14241
85_2SHBe12c_o200	109	123	111	109	118	4555	125	104	134	4575	138	117	115	109	125	152	136	138	4554	116	109	8253	4563	8277	6375	8276	6821	22	63	13	18	45	61	37	93	0	10	24	34	6435	14072	8508	6414	13660	5771	14262	14254	6774	14148
88_2SHBe14c_o200	111	109	113	113	114	4576	127	106	134	4598	132	109	109	113	129	146	130	132	4577	108	101	8259	4583	8281	6383	8282	6825	14	57	9	14	47	43	33	87	10	0	30	36	6450	14110	8544	6420	13724	5777	14299	14293	6779	14187
89_2SHBe15c_o200	131	137	133	133	142	4577	147	126	110	4599	128	137	140	133	133	142	126	128	4578	128	129	8247	4585	8287	6345	8244	6830	34	83	33	30	67	73	59	71	24	30	0	24	6433	14090	8530	6401	13702	5759	14279	14273	6761	14169
90_2SHBe16c_o200	137	129	125	125	134	4583	139	130	116	4603	108	131	138	125	133	122	106	110	4582	134	135	8248	4579	8291	6347	8244	6829	24	91	31	28	61	77	63	61	34	36	24	0	6437	14091	8534	6405	13703	5761	14280	14274	6763	14168
S1RUAe11cef_o200	6417	6423	6419	6421	6418	2850	6438	6412	6416	2869	6412	6417	6415	6417	6420	6426	6410	6412	2847	6428	6413	8987	2858	9038	6214	9040	7388	6451	6486	6438	6449	6496	6482	6479	6506	6435	6450	6433	6437	0	13617	9873	6638	11197	6989	12696	12690	6363	12593
S1SIAe15cef_o200	14051	14054	14051	14064	14063	13284	14070	14046	14046	13311	14049	14049	14047	14051	14024	14060	14047	14046	13289	14057	14056	13470	13671	13570	12532	13611	13120	14099	14140	14105	14099	14139	14136	14135	14158	14072	14110	14090	14091	13617	0	14893	12690	6952	11824	2891	2892	13212	2892
S1SIAe17cef_o200	8489	8492	8491	8502	8501	7205	8510	8486	8492	7228	8492	8489	8488	8489	8454	8506	8490	8490	7206	8495	8496	7499	7562	7547	4664	7552	6761	8536	8574	8539	8535	8570	8566	8572	8600	8508	8544	8530	8534	9873	14893	0	4379	16293	5438	14004	14002	6023	13905
S1SIAe1cef_o200	6370	6372	6372	6382	6381	4428	6390	6367	6367	4451	6367	6370	6368	6369	6343	6381	6365	6365	4428	6376	6377	3863	4786	3883	967	3890	3068	6412	6454	6415	6410	6451	6442	6448	6475	6414	6420	6401	6405	6638	12690	4379	0	13786	1711	11911	11910	3037	11823
S1SIAe2cef_o200	13690	13704	13692	13694	13699	11230	13711	13685	13692	11248	13699	13698	13695	13690	13696	13710	13697	13696	11226	13701	13694	14508	11327	14625	13465	14625	13981	13714	13760	13712	13711	13759	13756	13749	13781	13660	13724	13702	13703	11197	6952	16293	13786	0	13436	6521	6522	13386	6426
S1SIAe8cef_o200	5722	5723	5720	5733	5732	4847	5739	5715	5718	4870	5716	5720	5717	5720	5694	5730	5714	5718	4848	5728	5727	2972	5206	2994	1133	2994	2151	5767	5814	5772	5770	5812	5797	5804	5832	5771	5777	5759	5761	6989	11824	5438	1711	13436	0	11645	11648	3440	11548
S1SIBe11cef_o200	14247	14249	14247	14259	14258	12252	14265	14242	14241	12277	14244	14245	14242	14246	14219	14255	14242	14241	12254	14253	14252	13235	12637	13345	11628	13349	12450	14288	14335	14294	14288	14335	14325	14324	14353	14262	14299	14279	14280	12696	2891	14004	11911	6521	11645	0	2	12299	7
S1SIBe16cef_o200	14239	14241	14241	14251	14250	12246	14259	14236	14235	12271	14238	14239	14236	14238	14211	14249	14236	14233	12248	14245	14246	13232	12631	13342	11622	13346	12446	14282	14329	14288	14280	14327	14319	14318	14347	14254	14293	14273	14274	12690	2892	14002	11910	6522	11648	2	0	12293	4
S1SIBe1cef_o200	6725	6730	6725	6740	6741	3789	6744	6722	6723	3813	6725	6725	6724	6723	6681	6739	6723	6723	3791	6733	6738	5385	4287	5442	2622	5448	4102	6769	6814	6776	6767	6804	6801	6808	6834	6774	6779	6761	6763	6363	13212	6023	3037	13386	3440	12299	12293	0	12199
S1SIBe29cef_o200	14135	14135	14133	14145	14144	12141	14151	14128	14131	12166	14132	14133	14128	14132	14105	14143	14130	14131	12143	14141	14140	13123	12528	13237	11519	13239	12337	14174	14223	14182	14176	14223	14211	14210	14241	14148	14187	14169	14168	12593	2892	13905	11823	6426	11548	7	4	12199	0
S1SIBe5cef_o200	4567	4571	4567	4581	4586	100	4586	4560	4566	119	4570	4573	4571	4567	4574	4584	4568	4572	97	4568	4579	7332	108	7407	4468	7409	5700	4612	4666	4627	4613	4669	4651	4658	4688	4618	4629	4606	4610	2895	13652	7595	4811	11326	5185	12659	12614	4322	12559
S1SOAe11cef_o200	149	155	151	161	170	4518	166	144	128	4540	134	155	155	151	149	148	132	134	4518	146	157	8162	4529	8241	6317	8215	6748	196	238	213	200	218	239	221	221	204	196	170	176	6374	14009	8452	6324	13593	5676	14169	14163	6698	14059
S1SOAe12cef_o200	6310	6316	6314	6326	6331	2747	6333	6307	6311	2769	6317	6318	6318	6312	6319	6330	6315	6315	2747	6311	6324	8945	2757	8990	6124	8995	7306	6359	6410	6372	6356	6412	6398	6405	6434	6363	6374	6351	6357	117	13502	9776	6504	11039	6865	12558	12557	6329	12468
S1SOAe15cef_o200	5728	5729	5728	5739	5738	4857	5747	5723	5706	4877	5704	5728	5725	5726	5691	5718	5702	5704	4855	5734	5735	2978	5217	3010	1123	2988	2169	5774	5819	5779	5774	5815	5804	5811	5817	5776	5784	5746	5748	7038	11798	5446	1718	13468	76	11671	11667	3433	11560
S1SOAe20cef_o200	138	142	130	128	137	4493	145	135	127	4515	133	134	134	128	135	147	131	131	4493	145	138	8163	4492	8232	6326	8228	6740	189	231	182	187	201	240	218	224	185	187	183	177	6357	14003	8452	6315	13579	5669	14162	14154	6698	14061
S1SOAe6cef_o200	5698	5701	5700	5711	5710	4826	5719	5695	5698	4848	5698	5698	5697	5698	5672	5712	5696	5696	4826	5704	5705	2958	5186	2979	1124	2983	2144	5748	5791	5751	5746	5787	5778	5785	5813	5750	5756	5740	5744	7027	11783	5427	1702	13471	64	11655	11649	3424	11555
S1SOAe7cef_o200	5722	5725	5722	5735	5734	4850	5741	5717	5718	4870	5718	5720	5719	5722	5696	5732	5716	5718	4848	5728	5727	2981	5208	2999	1132	3005	2161	5770	5815	5773	5770	5813	5800	5807	5835	5774	5778	5760	5764	7041	11781	5437	1709	13458	60	11649	11650	3443	11561
S1SOBe14cef_o200	4548	4534	4540	4552	4549	96	4559	4545	4517	117	4515	4536	4536	4538	4536	4527	4513	4513	95	4549	4554	7312	92	7394	4434	7378	5689	4585	4641	4590	4582	4638	4628	4635	4633	4601	4604	4569	4563	2879	13665	7575	4779	11342	5215	12630	12624	4299	12523
S1SOBe16cef_o200	14324	14324	14322	14334	14333	12335	14340	14317	14309	12358	14310	14322	14317	14321	14285	14321	14308	14309	12335	14330	14329	13308	12720	13429	11693	13422	12532	14363	14412	14371	14365	14412	14400	14399	14419	14337	14376	14347	14346	12771	2908	14089	11997	6525	11658	105	26	12374	92
S1SOBe19cef_o200	14254	14256	14256	14266	14265	12261	14274	14251	14250	12286	14253	14254	14251	14253	14226	14264	14251	14248	12263	14260	14261	13247	12646	13357	11637	13361	12461	14297	14344	14303	14295	14342	14334	14333	14362	14269	14308	14288	14289	12705	2893	14022	11930	6521	11647	28	7	12308	25
S1SOBe6cef_o200	5805	5808	5805	5818	5817	4930	5768	5800	5801	4953	5801	5803	5802	5805	5779	5815	5799	5801	4931	5811	5810	3061	5288	3079	1212	3085	2241	5854	5899	5857	5855	5897	5884	5891	5919	5858	5862	5844	5848	7117	11935	5517	1789	13552	138	11759	11760	3524	11671
S1SOBe8cef_o200	6671	6674	6667	6684	6685	5185	6686	6664	6672	5208	6672	6669	6667	6667	6620	6686	6670	6674	5186	6679	6682	3276	5554	3305	2498	3302	139	6709	6752	6719	6713	6746	6744	6747	6773	6718	6722	6709	6708	7368	13059	6653	2974	13922	2062	12383	12386	4013	12274
- 225639 core loci (77.0264596141833%)						Legenda:	0-10
- 67298 non-core loci (22.9735403858167%)							11-50
							51-200
- 5931 representative loci passed to blast.
[truncated: 12 more columns]

## Sheet: ST69
snp-dists 0.6.3	101_2SOBe2cB_o200	107_2SOBe8c_o200	110_2SOBe11c_o200	112_2SOBe13cB_o200	2HUAe11cef_o200	2HUAe7cef_o200	2HUBe13cef_o200	31_2SIAe12c_o200	33_2SIAe14c_o200	36_2SIAe17c_o200	37_2SIAe18c_o200	39_2SIAe20c_o200	48_2SOAe4c_o200	54_2SOAe10c_o200	62_2SOAe18c_o200	66_2SOAe22c_o200	99_2SOBe1c_o200	S1RDAe7cef_o200	S1RDAe9cef_o200	S1RDBe10cef_o200	S1RUBe10cef_o200	S1RUBe1cef_o200	S1RUBe4cef_o200	S1RUBe5cef_o200	S1RUBe8cefA_o200	S1SIAe24cef_o200	S1SIAe25cef_o200	S1SIAe6cef_o200	S1SIBe14mer_o200	S1SIBe24cefA_o200	S1SIBe24cefB_o200	S1SIBe26cef_o200	S1SIBe2cef_o200	S1SIBe30cef_o200	S1SOAe16cef_o200	S1SOAe27cef_o200	S1SOAe8cef_o200	S1SOBe4cef_o200
101_2SOBe2cB_o200	0	40	9108	7656	30	58	61	24	21	23	40	20	9083	12108	9077	11945	9390	10228	9304	8400	8361	8379	7780	7721	8360	9340	22	9310	8356	6695	6700	8435	10275	9293	8281	10770	8820	9094
107_2SOBe8c_o200	40	0	9129	6664	44	70	77	54	45	35	48	40	9102	11388	9098	11279	9382	9163	9316	7800	7761	7783	7755	6737	7764	9354	34	9326	7747	6693	6700	7460	9272	9309	7771	9803	7855	9113
110_2SOBe11c_o200	9108	9129	0	7794	9113	9096	9090	9087	9075	9084	9088	9077	48	7503	55	9536	407	6883	330	7180	7212	7189	6558	7760	7183	320	9074	318	7200	6666	6708	7257	6503	281	7087	8039	7602	5483
112_2SOBe13cB_o200	7656	6664	7794	0	7664	7692	7676	7663	7668	7662	7669	7667	7771	10034	7761	9324	7034	6609	7601	2988	2960	2969	2137	80	2948	7653	7650	7619	3080	872	877	2971	6607	7973	3151	9915	2861	6648
2HUAe11cef_o200	30	44	9113	7664	0	37	45	38	25	27	26	34	9105	12132	9099	11972	9399	10258	9311	8399	8367	8378	7762	7730	8366	9338	11	9319	8362	6702	6709	8435	10274	9302	8273	10803	8801	9092
2HUAe7cef_o200	58	70	9096	7692	37	0	26	62	25	55	24	58	9135	12159	9129	11999	9386	10261	9317	8378	8395	8357	7744	7711	8372	9321	13	9325	8368	6681	6690	8441	10257	9308	8253	10807	8782	9072
2HUBe13cef_o200	61	77	9090	7676	45	26	0	57	20	60	19	65	9135	12137	9127	11982	9366	10239	9315	8345	8368	8330	7717	7678	8341	9317	15	9307	8338	6678	6671	8414	10240	9292	8217	10770	8755	9068
31_2SIAe12c_o200	24	54	9087	7663	38	62	57	0	15	23	16	18	9062	12084	9056	11910	9357	10204	9283	8408	8379	8387	7788	7727	8368	9319	22	9276	8364	6711	6704	8448	10243	9260	8299	10737	8828	9070
33_2SIAe14c_o200	21	45	9075	7668	25	25	20	15	0	14	15	17	9092	12115	9086	11943	9350	10262	9315	8366	8361	8357	7740	7677	8360	9305	25	9310	8368	6661	6658	8434	10251	9294	8251	10793	8778	9062
36_2SIAe17c_o200	23	35	9084	7662	27	55	60	23	14	0	19	7	9059	12085	9053	11920	9370	10223	9273	8414	8375	8393	7777	7735	8374	9309	13	9280	8370	6707	6714	8428	10248	9264	8278	10765	8816	9065
37_2SIAe18c_o200	40	48	9088	7669	26	24	19	16	15	19	0	24	9105	12129	9099	11953	9365	10268	9321	8371	8378	8368	7738	7692	8371	9313	20	9314	8377	6678	6671	8441	10253	9300	8263	10799	8779	9066
39_2SIAe20c_o200	20	40	9077	7667	34	58	65	18	17	7	24	0	9053	12079	9046	11916	9362	10224	9275	8409	8369	8390	7782	7731	8371	9311	16	9281	8367	6702	6709	8431	10250	9266	8284	10765	8822	9068
48_2SOAe4c_o200	9083	9102	48	7771	9105	9135	9135	9062	9092	9059	9105	9053	0	7457	17	9511	443	6873	326	7241	7205	7230	6615	7823	7210	364	9091	320	7219	6727	6769	7274	6527	281	7128	8037	7663	5525
54_2SOAe10c_o200	12108	11388	7503	10034	12132	12159	12137	12084	12115	12085	12129	12079	7457	0	7456	8856	6567	4342	7261	10789	10751	10774	10134	10099	10756	7297	12116	7271	10468	9252	9294	10110	4876	7216	10921	10034	10887	4456
62_2SOAe18c_o200	9077	9098	55	7761	9099	9129	9127	9056	9086	9053	9099	9046	17	7456	0	9503	444	6880	327	7231	7195	7222	6611	7809	7204	353	9085	325	7211	6719	6759	7266	6537	272	7120	8030	7662	5532
66_2SOAe22c_o200	11945	11279	9536	9324	11972	11999	11982	11910	11943	11920	11953	11916	9511	8856	9503	0	9124	6527	9762	9419	9383	9408	8782	9370	9391	9799	11958	9756	9647	8546	8571	9393	6123	9699	9500	9123	9901	6100
99_2SOBe1c_o200	9390	9382	407	7034	9399	9386	9366	9357	9350	9370	9365	9362	443	6567	444	9124	0	5616	222	6808	6828	6815	6804	6999	6806	213	9361	198	6597	6931	6959	6082	5765	155	6826	6860	6898	5324
S1RDAe7cef_o200	10228	9163	6883	6609	10258	10261	10239	10204	10262	10223	10268	10224	6873	4342	6880	6527	5616	0	6649	8791	8779	8776	7809	6725	8788	6649	10252	6641	8376	6489	6531	7404	2208	6639	8880	6869	8303	1267
S1RDAe9cef_o200	9304	9316	330	7601	9311	9317	9315	9283	9315	9273	9321	9275	326	7261	327	9762	222	6649	0	7030	7026	7029	6394	7609	7031	52	9307	72	6828	6522	6564	7036	6763	79	6920	7826	7453	5298
S1RDBe10cef_o200	8400	7800	7180	2988	8399	8378	8345	8408	8366	8414	8371	8409	7241	10789	7231	9419	6808	8791	7030	0	53	27	111	2966	10	7038	8356	7046	931	2018	2025	1276	8425	7406	551	10359	1052	8075
S1RUBe10cef_o200	8361	7761	7212	2960	8367	8395	8368	8379	8361	8375	8378	8369	7205	10751	7195	9383	6828	8779	7026	53	0	42	154	2998	29	7068	8361	7044	944	2052	2059	1267	8440	7400	560	10354	1099	8111
S1RUBe1cef_o200	8379	7783	7189	2969	8378	8357	8330	8387	8357	8393	8368	8390	7230	10774	7222	9408	6815	8776	7029	27	42	0	120	2979	19	7049	8347	7051	932	2025	2034	1273	8413	7401	530	10356	1059	8084
S1RUBe4cef_o200	7780	7755	6558	2137	7762	7744	7717	7788	7740	7777	7738	7782	6615	10134	6611	8782	6804	7809	6394	111	154	120	0	2126	107	6410	7722	6420	142	2027	2036	461	7512	6770	145	9545	156	7438
S1RUBe5cef_o200	7721	6737	7760	80	7730	7711	7678	7727	7677	7735	7692	7731	7823	10099	7809	9370	6999	6725	7609	2966	2998	2979	2126	0	2968	7613	7689	7609	3112	834	827	2997	6608	7967	3154	9989	2843	6647
S1RUBe8cefA_o200	8360	7764	7183	2948	8366	8372	8341	8368	8360	8374	8371	8371	7210	10756	7204	9391	6806	8788	7031	10	29	19	107	2968	0	7039	8350	7051	927	2016	2025	1276	8425	7405	547	10364	1048	8072
S1SIAe24cef_o200	9340	9354	320	7653	9338	9321	9317	9319	9305	9309	9313	9311	364	7297	353	9799	213	6649	52	7038	7068	7049	6410	7613	7039	0	9297	36	6836	6526	6570	7041	6763	69	6940	7816	7463	5288
S1SIAe25cef_o200	22	34	9074	7650	11	13	15	22	25	13	20	16	9091	12116	9085	11958	9361	10252	9307	8356	8361	8347	7722	7689	8350	9297	0	9315	8358	6659	6668	8431	10246	9298	8243	10798	8760	9051
S1SIAe6cef_o200	9310	9326	318	7619	9319	9325	9307	9276	9310	9280	9314	9281	320	7271	325	9756	198	6641	72	7046	7044	7051	6420	7609	7051	36	9315	0	6846	6542	6568	7053	6747	75	6942	7820	7470	5290
S1SIBe14mer_o200	8356	7747	7200	3080	8362	8368	8338	8364	8368	8370	8377	8367	7219	10468	7211	9647	6597	8376	6828	931	944	932	142	3112	927	6836	8358	6846	0	2035	2042	1035	8517	7202	810	10050	1091	7867
S1SIBe24cefA_o200	6695	6693	6666	872	6702	6681	6678	6711	6661	6707	6678	6702	6727	9252	6719	8546	6931	6489	6522	2018	2052	2025	2027	834	2016	6526	6659	6542	2035	0	10	2343	6492	6894	2024	9491	2052	6134
S1SIBe24cefB_o200	6700	6700	6708	877	6709	6690	6671	6704	6658	6714	6671	6709	6769	9294	6759	8571	6959	6531	6564	2025	2059	2034	2036	827	2025	6570	6668	6568	2042	10	0	2350	6526	6922	2033	9519	2061	6176
S1SIBe26cef_o200	8435	7460	7257	2971	8435	8441	8414	8448	8434	8428	8441	8431	7274	10110	7266	9393	6082	7404	7036	1276	1267	1273	461	2997	1276	7041	8431	7053	1035	2343	2350	0	7843	7022	1464	8731	1132	7705
S1SIBe2cef_o200	10275	9272	6503	6607	10274	10257	10240	10243	10251	10248	10253	10250	6527	4876	6537	6123	5765	2208	6763	8425	8440	8413	7512	6608	8425	6763	10246	6747	8517	6492	6526	7843	0	6709	8547	7518	8260	2418
S1SIBe30cef_o200	9293	9309	281	7973	9302	9308	9292	9260	9294	9264	9300	9266	281	7216	272	9699	155	6639	79	7406	7400	7401	6770	7967	7405	69	9298	75	7202	6894	6922	7022	6709	0	7292	7778	7825	5248
S1SOAe16cef_o200	8281	7771	7087	3151	8273	8253	8217	8299	8251	8278	8263	8284	7128	10921	7120	9500	6826	8880	6920	551	560	530	145	3154	547	6940	8243	6942	810	2024	2033	1464	8547	7292	0	10554	1220	7979
S1SOAe27cef_o200	10770	9803	8039	9915	10803	10807	10770	10737	10793	10765	10799	10765	8037	10034	8030	9123	6860	6869	7826	10359	10354	10356	9545	9989	10364	7816	10798	7820	10050	9491	9519	8731	7518	7778	10554	0	10145	7356
S1SOAe8cef_o200	8820	7855	7602	2861	8801	8782	8755	8828	8778	8816	8779	8822	7663	10887	7662	9901	6898	8303	7453	1052	1099	1059	156	2843	1048	7463	8760	7470	1091	2052	2061	1132	8260	7825	1220	10145	0	8489
S1SOBe4cef_o200	9094	9113	5483	6648	9092	9072	9068	9070	9062	9065	9066	9068	5525	4456	5532	6100	5324	1267	5298	8075	8111	8084	7438	6647	8072	5288	9051	5290	7867	6134	6176	7705	2418	5248	7979	7356	8489	0
- 145426 core loci (78.3287820274586%)							Legenda:	0-10
- 40235 non-core loci (21.6712179725414%)								11-50
								51-200
- 5617 representative loci passed to blast.

## Sheet: ST131
snp-dists 0.6.3	131_2SHCe9c_o200	20_2SIAe1c_o200	24_2SIAe5c_o200	29_2SIAe10c_o200	2HUAe13cef_o200	2HUAe15cef_o200	2HUAe19cef_o200	2HUAe1cef_o200	2HUAe21cef_o200	2HUAe25cef_o200	2HUAe26cef_o200	2HUAe27cef_o200	2HUAe28cef_o200	2HUAe30cef_o200	2HUAe31cef_o200	2HUAe37cef_o200	2HUAe3cef_o200	2HUAe5cef_o200	2HUAe6cef_o200	2HUAe8cef_o200	2HUBe14cef_o200	2HUBe17cef_o200	2HUBe2cef_o200	2HUBe31cef_o200	2HUBe8m_o200	2HUBe9cef_o200	2HUCe5cef_o200	2HUCe8cef_o200	30_2SIAe11c_o200	34_2SIAe15c_o200	35_2SIAe16c_o200	38_2SIAe19c_o200	40_2SIAe21c_o200	41_2SIAe22c_o200	42_2SIAe23c_o200	43_2SIAe24c_o200	44_2SIAe25c_o200	50_2SOAe6c_o200	52_2SOAe8c_o200	53_2SOAe9c_o200	58_2SOAe14c_o200	59_2SOAe15c_o200	65_2SOAe21c_o200	78_2SHBe6c_o200	86_2SHBe13cA_o200	87_2SHBe13cB_o200	91_2SHBe17c_o200	95_2SIBe4c_o200	S1HUAe1mer_o200
131_2SHCe9c_o200	0	15722	1645	14540	15580	15684	15974	15974	15757	15956	15748	15504	16031	15783	15981	15787	15973	15898	1464	1892	15786	1031	15375	15578	14348	16150	15893	15855	1667	602	1368	1656	15736	15686	809	640	686	14946	361	776	722	597	880	600	601	890	16163	15514	15931
20_2SIAe1c_o200	15722	0	15187	5600	959	98	1336	1398	214	1309	197	980	676	244	1300	248	1335	447	15815	15393	239	15100	287	1143	5412	1261	803	517	15266	15248	15190	15197	496	687	14561	15302	15228	164	15202	14955	15293	15235	15251	15241	15206	15272	1151	200	1360
24_2SIAe5c_o200	1645	15187	0	14631	14825	15147	15262	15328	15248	15232	15210	14855	15239	15262	15268	15258	15263	14907	1606	2074	15256	464	14841	14836	14303	15540	15060	15070	123	1044	44	19	14933	14756	733	1096	601	14685	528	802	818	1046	1065	1046	1009	1023	15444	15247	15219
29_2SIAe10c_o200	14540	5600	14631	0	5261	5570	5929	5870	5504	6013	5483	5156	5604	5510	5921	5506	5930	5450	14762	14657	5519	14096	5343	5920	4312	5778	5602	5309	14547	14054	14518	14649	5348	5553	13941	14073	13936	5506	14108	13973	13907	14050	14051	14055	14008	14185	5927	5460	5974
2HUAe13cef_o200	15580	959	14825	5261	0	926	1026	1088	939	1012	925	122	730	973	1006	969	1026	730	15678	15328	971	14538	905	373	5511	490	875	552	14879	15098	14837	14843	540	749	14843	15133	14611	877	14639	14842	14725	15093	15096	15093	15041	15094	337	946	1067
2HUAe15cef_o200	15684	98	15147	5570	926	0	1304	1366	192	1285	164	947	645	221	1268	217	1303	423	15775	15361	208	15060	260	1110	5381	1228	779	488	15226	15208	15150	15165	472	656	14521	15262	15188	156	15171	14923	15261	15203	15219	15209	15174	15240	1128	150	1328
2HUAe19cef_o200	15974	1336	15262	5929	1026	1304	0	63	1248	60	1231	938	1084	1279	71	1275	1	1014	16078	15643	1279	14985	1247	1143	5463	1179	1252	840	15258	15498	15258	15280	955	1159	14773	15522	15059	1210	14998	15166	15115	15493	15494	15493	15442	15569	1142	1197	129
2HUAe1cef_o200	15974	1398	15328	5870	1088	1366	63	0	1311	123	1294	1000	1147	1342	134	1338	64	1016	16144	15645	1342	15051	1310	1204	5432	1118	1193	903	15292	15496	15256	15346	1018	1148	14806	15496	15061	1272	15064	15200	15113	15491	15496	15491	15444	15635	1203	1225	190
2HUAe21cef_o200	15757	214	15248	5504	939	192	1248	1311	0	1298	124	887	599	173	1207	175	1247	441	15878	15390	170	15128	210	1139	5415	1176	731	434	15243	15292	15246	15258	494	680	14529	15321	15253	195	15225	14922	15337	15279	15280	15285	15232	15321	1131	147	1269
2HUAe25cef_o200	15956	1309	15232	6013	1012	1285	60	123	1298	0	1289	996	1142	1329	129	1333	59	1012	16056	15670	1335	14961	1305	1099	5455	1233	1302	898	15322	15492	15254	15242	933	1166	14837	15538	15063	1196	14990	15220	15101	15479	15489	15479	15438	15529	1122	1236	185
2HUAe26cef_o200	15748	197	15210	5483	925	164	1231	1294	124	1289	0	873	572	147	1195	143	1230	419	15853	15378	138	15108	184	1125	5397	1162	706	415	15205	15267	15208	15228	473	652	14507	15296	15239	165	15213	14911	15328	15262	15263	15268	15217	15304	1127	112	1253
2HUAe27cef_o200	15504	980	14855	5156	122	947	938	1000	887	996	873	0	722	919	917	915	938	651	15596	15230	920	14578	849	362	5364	399	844	499	14851	15017	14852	14873	624	798	14724	15040	14588	854	14605	14692	14645	15011	15012	15011	14960	15086	364	845	980
2HUAe28cef_o200	16031	676	15239	5604	730	645	1084	1147	599	1142	572	722	0	619	1043	615	1083	309	16190	15729	620	15127	592	796	5431	832	556	336	15235	15611	15236	15257	429	98	14845	15633	15199	519	15090	15274	15226	15605	15606	15605	15554	15722	795	514	1107
2HUAe30cef_o200	15783	244	15262	5510	973	221	1279	1342	173	1329	147	919	619	0	1242	6	1278	467	15889	15348	195	15151	232	1174	5358	1211	727	462	15257	15303	15260	15272	516	699	14552	15334	15282	223	15248	14947	15363	15290	15291	15296	15245	15332	1166	179	1302
2HUAe31cef_o200	15981	1300	15268	5921	1006	1268	71	134	1207	129	1195	917	1043	1242	0	1238	70	973	16085	15658	1243	14991	1216	1126	5474	1162	1226	818	15264	15505	15264	15286	921	1117	14781	15529	15065	1176	15020	15173	15122	15500	15501	15500	15449	15575	1125	1166	82
2HUAe37cef_o200	15787	248	15258	5506	969	217	1275	1338	175	1333	143	915	615	6	1238	0	1274	471	15885	15352	189	15147	226	1170	5354	1207	729	458	15253	15299	15256	15276	520	695	14548	15330	15276	219	15252	14949	15367	15294	15295	15300	15247	15336	1170	175	1296
2HUAe3cef_o200	15973	1335	15263	5930	1026	1303	1	64	1247	59	1230	938	1083	1278	70	1274	0	1013	16077	15644	1278	14984	1246	1144	5463	1178	1251	839	15259	15497	15259	15281	954	1158	14773	15521	15058	1209	14997	15165	15114	15492	15493	15492	15441	15568	1143	1196	128
2HUAe5cef_o200	15898	447	14907	5450	730	423	1014	1016	441	1012	419	651	309	467	973	471	1013	0	15966	15546	464	14784	504	847	5319	847	443	280	14911	15403	14910	14917	273	361	14637	15426	14945	431	14884	15061	14990	15389	15381	15389	15390	15401	843	414	1039
2HUAe6cef_o200	1464	15815	1606	14762	15678	15775	16078	16144	15878	16056	15853	15596	16190	15889	16085	15885	16077	15966	0	2497	15897	1103	15484	15665	15082	16369	16072	15968	1675	651	1617	1625	15854	15698	884	705	1010	15292	1056	894	1088	653	676	650	617	648	16281	15888	16039
2HUAe8cef_o200	1892	15393	2074	14657	15328	15361	15643	15645	15390	15670	15378	15230	15729	15348	15658	15352	15644	15546	2497	0	15415	1994	15069	15291	14657	15860	15651	15634	2082	1923	2072	2085	15551	15226	1765	1907	2015	14884	2006	1850	2149	1916	1932	1913	1868	1924	15863	15389	15612
2HUBe14cef_o200	15786	239	15256	5519	971	208	1279	1342	170	1335	138	920	620	195	1243	189	1278	464	15897	15415	0	15143	232	1172	5431	1211	752	462	15253	15313	15256	15274	520	688	14547	15343	15274	209	15251	14948	15367	15308	15307	15314	15260	15348	1174	160	1301
2HUBe17cef_o200	1031	15100	464	14096	14538	15060	14985	15051	15128	14961	15108	14578	15127	15151	14991	15147	14984	14784	1103	1994	15143	0	14729	14583	14086	15220	14945	14961	524	523	478	477	14832	14639	477	586	116	14580	167	422	193	524	541	521	485	533	15176	15136	14940
2HUBe2cef_o200	15375	287	14841	5343	905	260	1247	1310	210	1305	184	849	592	232	1216	226	1246	504	15484	15069	232	14729	0	1090	5048	1127	542	443	14836	14905	14836	14859	499	668	14137	14928	14863	256	14841	14538	14976	14899	14900	14898	14845	14934	1090	221	1278
2HUBe31cef_o200	15578	1143	14836	5920	373	1110	1143	1204	1139	1099	1125	362	796	1174	1126	1170	1144	847	15665	15291	1172	14583	1090	0	5694	187	1121	753	14940	15109	14866	14854	776	815	14452	15155	14677	1033	14619	14847	14724	15104	15114	15104	15063	15145	87	1079	1182
2HUBe8m_o200	14348	5412	14303	4312	5511	5381	5463	5432	5415	5455	5397	5364	5431	5358	5474	5354	5463	5319	15082	14657	5431	14086	5048	5694	0	5703	5471	5264	14355	14468	14262	14321	4966	5373	14283	14466	14286	5337	14177	14257	14345	14461	14477	14462	14424	14578	5728	5317	5534
2HUBe9cef_o200	16150	1261	15540	5778	490	1228	1179	1118	1176	1233	1162	399	832	1211	1162	1207	1178	847	16369	15860	1211	15220	1127	187	5703	0	1035	789	15477	15671	15430	15558	893	801	14990	15701	15250	1150	15275	15382	15285	15666	15679	15666	15636	15847	165	1095	1216
2HUCe5cef_o200	15893	803	15060	5602	875	779	1252	1193	731	1302	706	844	556	727	1226	729	1251	443	16072	15651	752	14945	542	1121	5471	1035	0	481	15023	15425	14988	15070	559	560	14695	15424	14939	720	14965	15116	15031	15411	15416	15411	15362	15520	1114	676	1284
2HUCe8cef_o200	15855	517	15070	5309	552	488	840	903	434	898	415	499	336	462	818	458	839	280	15968	15634	462	14961	443	753	5264	789	481	0	15065	15382	15070	15088	275	411	14818	15413	15040	490	15039	15219	14986	15378	15378	15384	15333	15419	752	428	884
30_2SIAe11c_o200	1667	15266	123	14547	14879	15226	15258	15292	15243	15322	15205	14851	15235	15257	15264	15253	15259	14911	1675	2082	15253	524	14836	14940	14355	15477	15023	15065	0	1074	64	130	14981	14760	622	1123	609	14739	629	691	844	1072	1051	1076	1013	1142	15499	15261	15215
34_2SIAe15c_o200	602	15248	1044	14054	15098	15208	15498	15496	15292	15492	15267	15017	15611	15303	15505	15299	15497	15403	651	1923	15313	523	14905	15109	14468	15671	15425	15382	1074	0	1014	1063	15274	15080	279	118	437	14714	494	289	477	43	70	26	29	69	15701	15274	15459
35_2SIAe16c_o200	1368	15190	44	14518	14837	15150	15258	15256	15246	15254	15208	14852	15236	15260	15264	15256	15259	14910	1617	2072	15256	478	14836	14866	14262	15430	14988	15070	64	1014	0	57	14943	14706	687	1081	613	14699	558	756	784	1011	1038	1012	1011	1068	15458	15220	15215
38_2SIAe19c_o200	1656	15197	19	14649	14843	15165	15280	15346	15258	15242	15228	14873	15257	15272	15286	15276	15281	14917	1625	2085	15274	477	14859	14854	14321	15558	15070	15088	130	1063	57	0	14937	14774	752	1115	620	14703	539	813	829	1057	1076	1057	1020	1034	15454	15265	15237
40_2SIAe21c_o200	15736	496	14933	5348	540	472	955	1018	494	933	473	624	429	516	921	520	954	273	15854	15551	520	14832	499	776	4966	893	559	275	14981	15274	14943	14937	0	450	14691	15324	14901	434	14942	15083	14883	15276	15287	15276	15224	15278	732	495	985
41_2SIAe22c_o200	15686	687	14756	5553	749	656	1159	1148	680	1166	652	798	98	699	1117	695	1158	361	15698	15226	688	14639	668	815	5373	801	560	411	14760	15080	14706	14774	450	0	14369	15096	14720	532	14582	14799	14784	15074	15102	15074	15068	15242	816	540	1181
42_2SIAe23c_o200	809	14561	733	13941	14843	14521	14773	14806	14529	14837	14507	14724	14845	14552	14781	14548	14773	14637	884	1765	14547	477	14137	14452	14283	14990	14695	14818	622	279	687	752	14691	14369	0	329	340	14008	471	61	442	277	257	284	221	334	15010	14556	14733
43_2SIAe24c_o200	640	15302	1096	14073	15133	15262	15522	15496	15321	15538	15296	15040	15633	15334	15529	15330	15521	15426	705	1907	15343	586	14928	15155	14466	15701	15424	15413	1123	118	1081	1115	15324	15096	329	0	475	14748	540	340	553	119	136	116	83	141	15736	15306	15481
44_2SIAe25c_o200	686	15228	601	13936	14611	15188	15059	15061	15253	15063	15239	14588	15199	15282	15065	15276	15058	14945	1010	2015	15274	116	14863	14677	14286	15250	14939	15040	609	437	613	620	14901	14720	340	475	0	14679	73	312	109	440	441	443	446	444	15258	15228	15013
50_2SOAe6c_o200	14946	164	14685	5506	877	156	1210	1272	195	1196	165	854	519	223	1176	219	1209	431	15292	14884	209	14580	256	1033	5337	1150	720	490	14739	14714	14699	14703	434	532	14008	14748	14679	0	14681	14439	14765	14707	14710	14708	14654	14709	997	174	1235
52_2SOAe8c_o200	361	15202	528	14108	14639	15171	14998	15064	15225	14990	15213	14605	15090	15248	15020	15252	14997	14884	1056	2006	15251	167	14841	14619	14177	15275	14965	15039	629	494	558	539	14942	14582	471	540	73	14681	0	440	158	484	505	491	450	465	15220	15241	14970
53_2SOAe9c_o200	776	14955	802	13973	14842	14923	15166	15200	14922	15220	14911	14692	15274	14947	15173	14949	15165	15061	894	1850	14948	422	14538	14847	14257	15382	15116	15219	691	289	756	813	15083	14799	61	340	312	14439	440	0	409	279	259	286	221	336	15398	14959	15121
58_2SOAe14c_o200	722	15293	818	13907	14725	15261	15115	15113	15337	15101	15328	14645	15226	15363	15122	15367	15114	14990	1088	2149	15367	193	14976	14724	14345	15285	15031	14986	844	477	784	829	14883	14784	442	553	109	14765	158	409	0	468	495	475	474	514	15307	15329	15072
59_2SOAe15c_o200	597	15235	1046	14050	15093	15203	15493	15491	15279	15479	15262	15011	15605	15290	15500	15294	15492	15389	653	1916	15308	524	14899	15104	14461	15666	15411	15378	1072	43	1011	1057	15276	15074	277	119	440	14707	484	279	468	0	26	39	38	79	15688	15271	15454
65_2SOAe21c_o200	880	15251	1065	14051	15096	15219	15494	15496	15280	15489	15263	15012	15606	15291	15501	15295	15493	15381	676	1932	15307	541	14900	15114	14477	15679	15416	15378	1051	70	1038	1076	15287	15102	257	136	441	14710	505	259	495	26	0	67	42	98	15691	15276	15455
78_2SHBe6c_o200	600	15241	1046	14055	15093	15209	15493	15491	15285	15479	15268	15011	15605	15296	15500	15300	15492	15389	650	1913	15314	521	14898	15104	14462	15666	15411	15384	1076	26	1012	1057	15276	15074	284	116	443	14708	491	286	475	39	67	0	3	44	15688	15276	15454
86_2SHBe13cA_o200	601	15206	1009	14008	15041	15174	15442	15444	15232	15438	15217	14960	15554	15245	15449	15247	15441	15390	617	1868	15260	485	14845	15063	14424	15636	15362	15333	1013	29	1011	1020	15224	15068	221	83	446	14654	450	221	474	38	42	3	0	3	15636	15228	15401
87_2SHBe13cB_o200	890	15272	1023	14185	15094	15240	15569	15635	15321	15529	15304	15086	15722	15332	15575	15336	15568	15401	648	1924	15348	533	14934	15145	14578	15847	15520	15419	1142	69	1068	1034	15278	15242	334	141	444	14709	465	336	514	79	98	44	3	0	15745	15321	15529
91_2SHBe17c_o200	16163	1151	15444	5927	337	1128	1142	1203	1131	1122	1127	364	795	1166	1125	1170	1143	843	16281	15863	1174	15176	1090	87	5728	165	1114	752	15499	15701	15458	15454	732	816	15010	15736	15258	997	15220	15398	15307	15688	15691	15688	15636	15745	0	1085	1183
95_2SIBe4c_o200	15514	200	15247	5460	946	150	1197	1225	147	1236	112	845	514	179	1166	175	1196	414	15888	15389	160	15136	221	1079	5317	1095	676	428	15261	15274	15220	15265	495	540	14556	15306	15228	174	15241	14959	15329	15271	15276	15276	15228	15321	1085	0	1226
S1HUAe1mer_o200	15931	1360	15219	5974	1067	1328	129	190	1269	185	1253	980	1107	1302	82	1296	128	1039	16039	15612	1301	14940	1278	1182	5534	1216	1284	884	15215	15459	15215	15237	985	1181	14733	15481	15013	1235	14970	15121	15072	15454	15455	15454	15401	15529	1183	1226	0
S1HUAe2mer_o200	15384	1106	14693	5184	231	1081	935	997	910	1086	904	67	756	944	906	948	935	680	15487	14947	953	14399	914	491	5353	526	715	531	14588	14907	14689	14703	721	831	14513	14909	14370	992	14424	14471	14526	14894	14794	14894	14742	14965	485	881	965
S1HUAe3mer_o200	15543	1535	14818	6254	1200	1503	381	443	1515	367	1500	1226	1352	1552	338	1546	380	1206	15655	15260	1547	14548	1522	1287	5734	1471	1533	1128	14873	15075	14832	14836	1116	1336	14377	15106	14629	1288	14598	14779	14686	15070	15073	15070	15016	15128	1318	1460	398
S1HUAe4mer_o200	15357	1108	14644	5703	988	1083	103	136	1097	102	1080	954	935	1120	53	1122	104	839	15426	15159	1124	14510	1105	1104	5271	1135	1070	854	14650	14854	14641	14654	850	992	14316	14899	14592	1012	14523	14692	14553	14841	14825	14841	14829	14915	1100	1037	115
S1HUAe5mer_o200	15624	1047	14929	5265	97	1016	957	1019	958	1015	940	63	796	986	943	982	957	727	15718	15308	989	14633	922	386	5589	423	913	571	14925	15138	14925	14947	671	871	14843	15162	14707	924	14663	14811	14765	15133	15134	15133	15082	15207	386	914	998
S1HUBe10cef_o200	15551	960	14841	5143	395	929	1093	1155	871	1151	854	310	475	901	1073	895	1093	714	15647	15387	900	14684	817	101	5493	143	824	621	14836	15067	14836	14859	677	551	14946	15090	14711	925	14739	14943	14692	15062	15063	15062	15009	15081	106	890	1128
S1HUBe11cef_o200	940	14871	1051	14125	15111	14840	15000	15001	14802	15097	14785	14954	15186	14828	15008	14831	15000	14848	932	1774	14829	593	14408	14718	14511	15286	14982	14896	938	330	1023	1062	14873	14678	224	369	438	14278	547	163	539	320	193	318	189	408	15292	14731	14960
S1HUBe2cef_o200	15747	1179	15056	5399	391	1148	1090	1152	1082	1148	1072	306	740	1119	1070	1113	1090	851	15844	15428	1119	14757	1033	105	5717	113	1065	697	15051	15263	15050	15074	796	815	14969	15287	14829	1054	14787	14935	14887	15258	15259	15258	15205	15334	76	1045	1125
S1HUBe4cef_o200	15502	947	14841	5095	348	916	1095	1127	935	1100	910	320	585	957	1083	953	1095	681	15553	15349	957	14707	879	58	5303	86	875	689	14847	14982	14839	14859	710	640	14876	15027	14729	845	14729	14835	14606	14977	14960	14977	14967	15049	61	871	1132
S1HUBe5cef_o200	15883	802	15042	5593	860	770	1243	1184	724	1301	697	829	541	726	1211	720	1242	436	16054	15640	743	14927	528	1106	5455	1020	37	466	15005	15407	14970	15060	554	545	14677	15406	14921	710	14956	15106	15021	15401	15406	15401	15352	15510	1107	667	1275
S1HUBe6cef_o200	15425	268	15215	5236	859	253	1205	1176	283	1202	256	846	631	299	1167	295	1204	446	15591	15294	271	15078	320	1034	5195	1003	704	579	15209	14942	15142	15233	568	577	14432	14971	15056	244	15129	14861	14978	14937	14903	14943	14916	15041	1041	236	1228
S1HUBe7cef_o200	16179	1176	15475	5862	401	1153	1092	1155	1087	1144	1077	316	751	1116	1081	1120	1093	855	16294	15840	1126	15197	1046	115	5729	126	1064	708	15471	15714	15471	15485	800	827	14982	15738	15272	1059	15219	15370	15320	15701	15702	15701	15650	15776	79	1050	1135
S1HUBe8cef_o200	15737	1231	15116	5372	415	1198	1212	1152	1214	1202	1194	438	870	1243	1198	1239	1212	843	15960	15472	1241	14797	1166	161	5703	111	1067	827	15099	15252	15039	15134	817	796	15018	15279	14826	1067	14880	14986	14876	15247	15251	15247	15202	15395	128	1117	1249
S1HUBe9cef_o200	16160	1540	15189	5770	1402	1509	1832	1820	1438	1931	1410	1241	1285	1330	1810	1326	1832	1165	16179	14364	1459	15037	1233	1523	5808	1508	1248	1205	15101	15595	15169	15207	1281	1311	15148	15584	15082	1433	15066	15153	15207	15590	15485	15590	15484	15674	1522	1333	1869
S1RDAe11cef_o200	882	15287	1068	14152	15119	15247	15569	15635	15323	15570	15298	15086	15722	15334	15575	15330	15568	15404	649	1924	15344	528	14934	15186	14571	15819	15528	15413	1069	55	1044	1087	15311	15236	258	149	428	14734	497	268	492	57	84	60	41	96	15777	15320	15529
S1RDAe13cef_o200	902	15187	1075	13958	14993	15147	15397	15399	15158	15451	15134	14916	15492	15169	15403	15164	15396	15276	168	1847	15179	557	14764	14902	14412	15468	15293	15251	1062	124	1068	1094	15180	15036	253	88	418	14609	502	262	528	126	121	123	58	134	15481	15135	15464
S1RDAe15cef_o200	15923	222	15333	5475	984	191	1351	1322	218	1348	201	990	626	268	1310	262	1350	423	15966	15441	242	15214	298	1008	5385	977	735	508	15327	15284	15227	15351	531	587	14622	15313	15270	209	15310	15023	15338	15279	15278	15285	15256	15425	1013	180	1373
S1RDAe17cef_o200	15907	547	15155	5183	537	524	942	883	538	922	524	605	447	565	905	567	941	234	16041	15656	568	15021	540	766	5039	712	455	299	15139	15301	15042	15165	269	373	14833	15323	14959	493	15120	15223	14908	15287	15319	15287	15236	15429	731	505	964
S1RDAe8cef_o200	15701	541	15018	5176	512	508	752	815	452	810	433	424	240	482	711	478	751	293	15808	15615	482	14904	425	638	4962	674	438	210	15013	15228	15009	15036	281	316	14662	15252	14867	503	14951	15092	14842	15223	15224	15223	15172	15242	639	469	765
S1RUAe12cef_o200	15716	227	15215	5474	976	202	1345	1316	223	1333	210	981	679	259	1303	261	1344	420	15845	15380	252	15100	288	1168	5372	1138	718	527	15210	15216	15153	15225	496	650	14515	15237	15210	214	15228	14908	15270	15203	15169	15203	15174	15296	1169	187	1366
S1RUAe3cef_o200	15957	676	15134	5569	765	645	1137	1108	673	1134	643	791	312	694	1112	690	1136	294	16103	15648	693	15014	663	977	5415	945	566	411	15129	15462	15060	15152	437	265	14762	15482	15074	558	15030	15191	15073	15456	15422	15456	15429	15648	981	542	1173
S1SIAe12cef_o200	15568	1083	14887	5220	152	1061	988	1050	995	1046	985	90	834	1030	970	1024	988	766	15676	15266	1031	14577	955	413	5523	448	956	610	14883	15096	14883	14905	710	910	14799	15120	14649	969	14607	14753	14709	15091	15092	15091	15038	15165	413	959	1027
S1SIBe13cef_o200	16138	1104	15383	5860	357	1071	1115	1178	1110	1096	1096	328	766	1145	1100	1141	1116	839	16199	15825	1143	15128	1062	32	5655	142	1091	724	15444	15649	15408	15401	767	795	14956	15696	15236	1020	15150	15349	15264	15643	15633	15643	15621	15690	73	1051	1158
S1SIBe22cef_o200	1115	15507	892	14087	14883	15475	15326	15328	15534	15321	15527	14856	15478	15561	15332	15563	15325	15156	1207	2258	15560	313	15147	14946	14624	15511	15211	15176	878	604	856	903	15050	14978	512	664	203	14941	269	478	272	594	571	595	568	627	15523	15515	15283
S1SIBe23cef_o200	1097	15524	894	14083	14885	15484	15332	15334	15550	15334	15533	14862	15484	15575	15338	15571	15331	15152	1195	2254	15568	302	15155	14955	14632	15515	15227	15182	881	576	844	913	15060	14974	517	632	173	14943	271	493	256	578	556	575	550	629	15533	15519	15291
S1SIBe25cef_o200	1092	15504	873	14074	14872	15464	15315	15317	15533	15318	15516	14845	15467	15558	15321	15554	15314	15153	1176	2235	15551	282	15138	14935	14613	15500	15210	15165	863	573	841	892	15047	14967	499	633	174	14930	250	475	253	575	552	572	551	608	15520	15504	15274
S1SIBe4cef_o200	1131	15528	916	14089	14889	15488	15336	15338	15554	15338	15537	14866	15488	15579	15342	15575	15335	15156	1229	2288	15572	336	15159	14959	14636	15519	15231	15186	903	610	866	935	15064	14978	537	665	207	14947	305	513	289	612	590	609	584	663	15537	15523	15295
S1SIBk6cefB_o200	668	15302	1086	14061	15121	15262	15576	15550	15328	15584	15305	15093	15729	15341	15582	15335	15575	15403	678	1886	15348	580	14939	15200	14512	15746	15441	15420	1121	60	1069	1105	15315	15194	308	79	437	14734	505	317	517	82	104	55	18	84	15782	15287	15534
S1SOAe28cef_o200	15258	298	14786	4952	992	265	1410	1350	290	1400	271	1046	746	328	1368	322	1410	457	15459	14923	313	14667	359	1229	5333	1176	763	589	14768	14745	14711	14804	539	678	14513	14778	14751	232	14826	14478	14837	14740	14744	14746	14699	14855	1194	243	1428
S1SOAe4cef_o200	15683	189	15150	5459	913	156	1153	1216	118	1211	81	796	464	138	1118	134	1152	403	15788	15304	130	15035	171	1050	5320	1087	663	408	15145	15208	15146	15168	462	539	14443	15232	15157	153	15147	14846	15262	15203	15204	15202	15151	15221	1052	83	1178
S1SOAe5cef_o200	15683	210	15189	5498	954	187	1266	1329	139	1324	103	901	554	182	1224	178	1265	448	15845	15400	161	15100	213	1154	5373	1191	741	444	15184	15259	15187	15207	502	634	14518	15288	15231	179	15205	14921	15320	15254	15255	15260	15209	15296	1156	135	1288
S1SOBe22cef_o200	15875	1355	15347	6013	1827	1324	2368	2431	1274	2426	1244	1775	1724	1169	2346	1163	2367	1573	15989	14936	1296	15240	966	2025	5796	2062	1681	1567	15342	15403	15345	15365	1614	1803	14636	15435	15364	1318	15338	15037	15454	15398	15399	15404	15351	15440	2025	1272	2406
- 199272 core loci (71.8998960859023%)							Legenda:	0-10
- 77880 non-core loci (28.1001039140977%)								11-50
								51-200
- 5680 representative loci passed to blast.
[truncated: 31 more columns]

## Sheet: ST295
snp-dists 0.6.3	S1RDBe1cef_o200	S1RDBe6cef_o200	S1RDBe8cef_o200	S1SIBe19cef_o200	S1SOBe17cef_o200	S1SOBe20cef_o200	S1SOBe5cef_o200
S1RDBe1cef_o200	0	16	4	4	4	4	18
S1RDBe6cef_o200	16	0	18	18	18	3	11
S1RDBe8cef_o200	4	18	0	0	2	2	16
S1SIBe19cef_o200	4	18	0	0	2	2	16
S1SOBe17cef_o200	4	18	2	2	0	2	18
S1SOBe20cef_o200	4	3	2	2	2	0	3
S1SOBe5cef_o200	18	11	16	16	18	3	0
- 30408 core loci (99.7408731590514%)						Legenda:	0-10
- 79 non-core loci (0.259126840948601%)							11-50
							51-200
- 21 representative loci passed to blast.

## Sheet: ST744
snp-dists 0.6.3	2HUCe2cef_o200	S1RUBe9cef_o200	S1SIAe11cef_o200	S1SIAe19cef_o200	S1SIAe20cef_o200	S1SIBe6cef_o200	S1SIBe8cef_o200	S1SOAe29cef_o200	S1SOBe11cef_o200	S1SOBe7cef_o200	S1SOBe9cef_o200
2HUCe2cef_o200	0	5685	5955	5962	5957	4772	4759	5970	4758	4763	4770
S1RUBe9cef_o200	5685	0	4523	4530	4523	3445	3439	4536	3442	3443	3449
S1SIAe11cef_o200	5955	4523	0	7	2	4147	4139	9	4142	4145	4149
S1SIAe19cef_o200	5962	4530	7	0	9	4154	4146	12	4149	4156	4156
S1SIAe20cef_o200	5957	4523	2	9	0	4147	4141	7	4144	4145	4151
S1SIBe6cef_o200	4772	3445	4147	4154	4147	0	13	4157	14	17	8
S1SIBe8cef_o200	4759	3439	4139	4146	4141	13	0	4151	3	8	15
S1SOAe29cef_o200	5970	4536	9	12	7	4157	4151	0	4154	4155	4161
S1SOBe11cef_o200	4758	3442	4142	4149	4144	14	3	4154	0	11	18
S1SOBe7cef_o200	4763	3443	4145	4156	4145	17	8	4155	11	0	15
S1SOBe9cef_o200	4770	3449	4149	4156	4151	8	15	4161	18	15	0
- 43560 core loci (88.6086248982913%)						Legenda:	0-10
- 5600 non-core loci (11.3913751017087%)							11-50
							51-200
- 1599 representative loci passed to blast.

## Sheet: ST1972
snp-dists 0.6.3	67_2SOAe23c_o200	MO18m_7_contigs	MO20m_contigs	MO3mA_contigs	MP40mB_contigs	MP7mB_contigs	S1SHAe10cef_o200	S1SHAe11cef_o200	S1SHAe12cef_o200	S1SHAe13cef_o200	S1SHAe14cef_o200	S1SHAe15cef_o200	S1SHAe16cef_o200	S1SHAe17cef_o200	S1SHAe1cef_o200	S1SHAe20cef_o200	S1SHAe22cef_o200	S1SHAe23cef_o200	S1SHAe24cef_o200	S1SHAe25cef_o200	S1SHAe26cef_o200	S1SHAe27cef_o200	S1SHAe28cef_o200	S1SHAe29cef_o200	S1SHAe3cef_o200	S1SHAe4cef_o200	S1SHAe5cef_o200	S1SHAe6cef_o200	S1SHAe7cef_o200	S1SHAe8cef_o200	S1SHAe9cef_o200
67_2SOAe23c_o200	0	775	790	571	467	600	482	503	387	377	488	316	753	473	904	464	348	522	517	282	205	521	313	481	325	633	490	293	456	309	460
MO18m_7_contigs	775	0	237	229	381	283	724	678	607	797	1018	666	1291	690	1145	743	477	882	390	904	529	374	747	735	597	575	697	940	713	1051	764
MO20m_contigs	790	237	0	348	231	294	678	797	564	708	1130	585	1222	871	1039	646	558	773	545	805	605	335	712	689	564	495	684	830	810	998	658
MO3mA_contigs	571	229	348	0	160	126	885	801	424	912	815	441	1086	533	1245	862	596	981	527	670	647	543	715	546	435	704	896	694	510	832	868
MP40mB_contigs	467	381	231	160	0	106	687	779	230	718	788	238	875	507	1050	668	574	783	505	476	621	353	521	352	241	510	706	500	487	634	674
MP7mB_contigs	600	283	294	126	106	0	767	918	337	836	883	391	1017	590	1195	797	698	925	595	602	750	455	643	428	329	624	780	639	626	776	818
S1SHAe10cef_o200	482	724	678	885	687	767	0	239	577	360	492	538	947	485	782	86	307	266	493	236	289	247	134	382	508	236	47	253	514	436	96
S1SHAe11cef_o200	503	678	797	801	779	918	239	0	706	384	488	608	1080	458	927	169	264	253	447	362	256	372	210	565	650	375	179	349	434	364	225
S1SHAe12cef_o200	387	607	564	424	230	337	577	706	0	495	400	176	621	393	784	589	499	569	365	403	549	228	447	245	96	430	588	422	412	419	598
S1SHAe13cef_o200	377	797	708	912	718	836	360	384	495	0	812	568	844	674	812	237	329	240	541	522	178	434	420	710	567	530	378	398	803	374	386
S1SHAe14cef_o200	488	1018	1130	815	788	883	492	488	400	812	0	350	1131	66	1314	512	564	703	479	317	550	414	384	223	327	411	509	353	65	517	529
S1SHAe15cef_o200	316	666	585	441	238	391	538	608	176	568	350	0	32	340	207	519	488	699	395	327	478	317	373	272	123	429	550	346	323	494	527
S1SHAe16cef_o200	753	1291	1222	1086	875	1017	947	1080	621	844	1131	32	0	754	197	966	917	1003	821	759	900	764	798	704	549	858	970	778	771	798	968
S1SHAe17cef_o200	473	690	871	533	507	590	485	458	393	674	66	340	754	0	970	537	581	578	472	337	572	407	347	232	327	426	471	357	67	348	546
S1SHAe1cef_o200	904	1145	1039	1245	1050	1195	782	927	784	812	1314	207	197	970	0	776	744	963	705	937	728	571	836	883	721	685	797	933	924	1130	775
S1SHAe20cef_o200	464	743	646	862	668	797	86	169	589	237	512	519	966	537	776	0	290	114	510	217	282	247	118	417	520	223	52	203	485	277	73
S1SHAe22cef_o200	348	477	558	596	574	698	307	264	499	329	564	488	917	581	744	290	0	418	305	440	62	287	343	579	486	379	317	466	544	645	302
S1SHAe23cef_o200	522	882	773	981	783	925	266	253	569	240	703	699	1003	578	963	114	418	0	695	410	328	380	316	546	721	360	288	288	681	279	262
S1SHAe24cef_o200	517	390	545	527	505	595	493	447	365	541	479	395	821	472	705	510	305	695	0	659	284	161	522	560	292	401	449	700	458	819	534
S1SHAe25cef_o200	282	904	805	670	476	602	236	362	403	522	317	327	759	337	937	217	440	410	659	0	430	417	85	222	331	380	237	50	300	231	239
S1SHAe26cef_o200	205	529	605	647	621	750	289	256	549	178	550	478	900	572	728	282	62	328	284	430	0	343	327	633	473	435	308	456	534	487	283
S1SHAe27cef_o200	521	374	335	543	353	455	247	372	228	434	414	317	764	407	571	247	287	380	161	417	343	0	291	259	232	88	254	428	419	578	262
S1SHAe28cef_o200	313	747	712	715	521	643	134	210	447	420	384	373	798	347	836	118	343	316	522	85	327	291	0	293	374	279	109	122	344	241	117
S1SHAe29cef_o200	481	735	689	546	352	428	382	565	245	710	223	272	704	232	883	417	579	546	560	222	633	259	293	0	238	202	395	255	246	424	440
S1SHAe3cef_o200	325	597	564	435	241	329	508	650	96	567	327	123	549	327	721	520	486	721	292	331	473	232	374	238	0	417	518	360	349	509	541
S1SHAe4cef_o200	633	575	495	704	510	624	236	375	430	530	411	429	858	426	685	223	379	360	401	380	435	88	279	202	417	0	245	405	400	582	242
S1SHAe5cef_o200	490	697	684	896	706	780	47	179	588	378	509	550	970	471	797	52	317	288	449	237	308	254	109	395	518	245	0	220	511	430	113
S1SHAe6cef_o200	293	940	830	694	500	639	253	349	422	398	353	346	778	357	933	203	466	288	700	50	456	428	122	255	360	405	220	0	316	113	249
S1SHAe7cef_o200	456	713	810	510	487	626	514	434	412	803	65	323	771	67	924	485	544	681	458	300	534	419	344	246	349	400	511	316	0	470	498
S1SHAe8cef_o200	309	1051	998	832	634	776	436	364	419	374	517	494	798	348	1130	277	645	279	819	231	487	578	241	424	509	582	430	113	470	0	422
S1SHAe9cef_o200	460	764	658	868	674	818	96	225	598	386	529	527	968	546	775	73	302	262	534	239	283	262	117	440	541	242	113	249	498	422	0
- 129115 core loci (84.4556806363202%)							Legenda:	0-10
- 23764 non-core loci (15.5443193636798%)								11-50
								51-200
- 1964 representative loci passed to blast.
